# Supplementary material for: Differential CpG DNA methylation in peripheral naïve CD4+ T-cells in early rheumatoid arthritis patients
Source: Clin Epigenetics. 2020 Apr 7;12:54. doi: 10.1186/s13148-020-00837-1 (PMC7137446; doi:10.1186/s13148-020-00837-1)
Supplement: Supplementary file 1 — Additional file 1: Supplement Data 1-3: Full list of gene associated with DM-CpG-Cluster and DM-isolated-CpG in naïve, memory T-cells, and monocyte (3 Excel files). [file 13148_2020_837_MOESM1_ESM.zip]

Archive with 3 entries (3 files):
- Sup Data1_Naive DMgene list.xlsx
- Sup Data1_Naive DMgene list - Copy.xlsx
- Sup Data3_Monocyte DMgene list.xlsx
