# Supplementary material for: Differential CpG DNA methylation in peripheral naïve CD4+ T-cells in early rheumatoid arthritis patients
Source: Clin Epigenetics. 2020 Apr 7;12:54. doi: 10.1186/s13148-020-00837-1 (PMC7137446; doi:10.1186/s13148-020-00837-1)
Supplement: Supplementary file 1 — Additional file 1: Supplement Data 1-3: Full list of gene associated with DM-CpG-Cluster and DM-isolated-CpG in naïve, memory T-cells, and monocyte (3 Excel files). [file 13148_2020_837_MOESM1_ESM.zip › Sup Data1_Naive DMgene list.xlsx]

## Sheet: Isolated Hypermethylation
Naïve CD4+T-cell DM gene list
Isolated Hypermethylation
Gene Symbol	P-value	Relation to Island	Gene description
CHGA	4.43347e-09	OpenSea	Homo sapiens chromogranin A (parathyroid secretory protein 1) (CHGA),
SKI	7.13269e-09	N_Shelf	Homo sapiens v-ski sarcoma viral oncogene homolog (avian) (SKI),
FSTL1	1.81252e-07	Island	Homo sapiens follistatin-like 1 (FSTL1),
RAET1K	7.20858e-07	Island	Homo sapiens retinoic acid early transcript 1K pseudogene (RAET1K), non-coding RNA.
ADARB2	7.60639e-07	OpenSea	Homo sapiens adenosine deaminase, RNA-specific, B2 (non-functional) (ADARB2),
STK10	1.25126e-06	Island	Homo sapiens serine/threonine kinase 10 (STK10),
ART5	1.37136e-06	Island	Homo sapiens ADP-ribosyltransferase 5 (ART5), transcript variant 1,
ITM2B	1.70774e-06	Island	Homo sapiens integral membrane protein 2B (ITM2B),
SMCR5	2.49943e-06	OpenSea	Homo sapiens Smith-Magenis syndrome chromosome region, candidate 5 (non-protein coding) (SMCR5), non-coding RNA.
ZNF771	2.66603e-06	Island	Homo sapiens zinc finger protein 771 (ZNF771), transcript variant 1,
SFXN3	3.9907e-06	Island	Homo sapiens sideroflexin 3 (SFXN3),
FBXL3	4.25954e-06	S_Shore	Homo sapiens F-box and leucine-rich repeat protein 3 (FBXL3),
ASIC2	4.29999e-06	Island	Homo sapiens acid-sensing (proton-gated) ion channel 2 (ASIC2), transcript variant MDEG2,
GRIN3B	4.72189e-06	Island	Homo sapiens glutamate receptor, ionotropic, N-methyl-D-aspartate 3B (GRIN3B),
ZNF148	5.29855e-06	Island	Homo sapiens zinc finger protein 148 (ZNF148),
RAB39A	5.42619e-06	Island	Homo sapiens RAB39A, member RAS oncogene family (RAB39A),
TIRAP	5.59487e-06	Island	Homo sapiens toll-interleukin 1 receptor (TIR) domain containing adaptor protein (TIRAP), transcript variant 2,
PTPRF	5.60875e-06	OpenSea	Homo sapiens protein tyrosine phosphatase, receptor type, F (PTPRF), transcript variant 2,
LOC100506178	5.89753e-06	OpenSea	Homo sapiens uncharacterized LOC100506178 (LOC100506178), non-coding RNA.
OVCA2	6.1823e-06	Island	Homo sapiens ovarian tumor suppressor candidate 2 (OVCA2),
CNTNAP1	7.4598e-06	Island	Homo sapiens contactin associated protein 1 (CNTNAP1),
LINC00271	8.7453e-06	Island	Homo sapiens long intergenic non-protein coding RNA 271 (LINC00271), non-coding RNA.
FST	9.4028e-06	Island	Homo sapiens follistatin (FST), transcript variant FST317,
CENPA	9.55245e-06	N_Shore	Homo sapiens centromere protein A (CENPA), transcript variant 1,
LOC100507053	1.01558e-05	Island	Homo sapiens uncharacterized LOC100507053 (LOC100507053), non-coding RNA.
SYNJ2	1.03502e-05	Island	Homo sapiens synaptojanin 2 (SYNJ2), transcript variant 1,
GJB6	1.07023e-05	Island	Homo sapiens gap junction protein, beta 6, 30kDa (GJB6), transcript variant 2,
SDK2	1.17485e-05	N_Shore	Homo sapiens sidekick cell adhesion molecule 2 (SDK2),
FGG	1.21341e-05	Island	Homo sapiens fibrinogen gamma chain (FGG), transcript variant gamma-A,
TMEM223	1.25366e-05	Island	Homo sapiens transmembrane protein 223 (TMEM223),
ANAPC15	1.27191e-05	Island	Homo sapiens anaphase promoting complex subunit 15 (ANAPC15), transcript variant 7,
CAMKV	1.29783e-05	Island	Homo sapiens CaM kinase-like vesicle-associated (CAMKV),
SLC16A7	1.30291e-05	Island	Homo sapiens solute carrier family 16, member 7 (monocarboxylic acid transporter 2) (SLC16A7), transcript variant 1,
RAP2A	1.69957e-05	Island	Homo sapiens RAP2A, member of RAS oncogene family (RAP2A),
LDHB	1.70474e-05	Island	Homo sapiens lactate dehydrogenase B (LDHB), transcript variant 2,
ITGA4	2.05202e-05	Island	Homo sapiens integrin, alpha 4 (antigen CD49D, alpha 4 subunit of VLA-4 receptor) (ITGA4),
FOXJ3	2.23269e-05	Island	Homo sapiens forkhead box J3 (FOXJ3), transcript variant 1,
PON2	2.25764e-05	Island	Homo sapiens paraoxonase 2 (PON2), transcript variant 2,
GARNL3	2.26027e-05	Island	Homo sapiens GTPase activating Rap/RanGAP domain-like 3 (GARNL3),
PRDX5	2.48693e-05	Island	Homo sapiens peroxiredoxin 5 (PRDX5), nuclear gene encoding mitochondrial protein, transcript variant 1,
KCNK15	2.74314e-05	Island	Homo sapiens potassium channel, subfamily K, member 15 (KCNK15),
WBP4	3.04926e-05	Island	Homo sapiens WW domain binding protein 4 (WBP4),
BRIX1	3.20218e-05	Island	Homo sapiens BRX1, biogenesis of ribosomes, homolog (S. cerevisiae) (BRIX1),
SPAG17	3.23428e-05	Island	Homo sapiens sperm associated antigen 17 (SPAG17),
MEIS2	3.29941e-05	N_Shore	Homo sapiens Meis homeobox 2 (MEIS2), transcript variant h,
NRXN2	3.34404e-05	Island	Homo sapiens neurexin 2 (NRXN2), transcript variant alpha-2,
ETV1	3.42852e-05	N_Shore	Homo sapiens ets variant 1 (ETV1), transcript variant 1,
VGF	3.44923e-05	Island	Homo sapiens VGF nerve growth factor inducible (VGF),
CRTC1	3.51118e-05	Island	Homo sapiens CREB regulated transcription coactivator 1 (CRTC1), transcript variant 1,
PGM3	3.55492e-05	Island	Homo sapiens phosphoglucomutase 3 (PGM3), transcript variant 2,
RAD51C	3.60343e-05	Island	Homo sapiens RAD51 homolog C (S. cerevisiae) (RAD51C), transcript variant 1,
IGF2-AS	3.60555e-05	Island	Homo sapiens IGF2 antisense RNA (IGF2-AS), transcript variant 2, non-coding RNA.
FGFR1OP2	3.7073e-05	Island	Homo sapiens FGFR1 oncogene partner 2 (FGFR1OP2), transcript variant 3,
CEP250	3.91775e-05	Island	Homo sapiens centrosomal protein 250kDa (CEP250),
EFCC1	3.94708e-05	Island	Homo sapiens EF-hand and coiled-coil domain containing 1 (EFCC1),
TMEM243	3.94897e-05	Island	Homo sapiens transmembrane protein 243, mitochondrial (TMEM243), nuclear gene encoding mitochondrial protein,
GAN	4.22866e-05	Island	Homo sapiens gigaxonin (GAN),
PRDM12	4.39116e-05	Island	Homo sapiens PR domain containing 12 (PRDM12),
DHRS12	4.40132e-05	Island	Homo sapiens dehydrogenase/reductase (SDR family) member 12 (DHRS12), transcript variant 3,
STARD7-AS1	4.70864e-05	Island	Homo sapiens uncharacterized LOC285033 (LOC285033), non-coding RNA.
KIAA1841	4.80973e-05	Island	Homo sapiens KIAA1841 (KIAA1841), transcript variant 2,
COG1	4.81568e-05	Island	Homo sapiens component of oligomeric golgi complex 1 (COG1),
OPN5	4.9453e-05	OpenSea	Homo sapiens opsin 5 (OPN5), transcript variant 2, non-coding RNA.
DNAJC6	4.95237e-05	Island	Homo sapiens DnaJ (Hsp40) homolog, subfamily C, member 6 (DNAJC6), transcript variant 1,
NFASC	5.08208e-05	Island	Homo sapiens neurofascin (NFASC), transcript variant 5,
LIMD2	5.13749e-05	Island	Homo sapiens LIM domain containing 2 (LIMD2),
ZSCAN20	5.20832e-05	Island	Homo sapiens zinc finger and SCAN domain containing 20 (ZSCAN20),
BCDIN3D	5.2445e-05	Island	Homo sapiens BCDIN3 domain containing (BCDIN3D),
CPAMD8	5.33393e-05	OpenSea	Homo sapiens C3 and PZP-like, alpha-2-macroglobulin domain containing 8 (CPAMD8),
SFT2D1	5.43159e-05	Island	Homo sapiens SFT2 domain containing 1 (SFT2D1),
ZNF57	5.47211e-05	Island	Homo sapiens zinc finger protein 57 (ZNF57),
KANK2	5.69198e-05	Island	Homo sapiens KN motif and ankyrin repeat domains 2 (KANK2), transcript variant 2,
NQO1	5.76784e-05	Island	Homo sapiens NAD(P)H dehydrogenase, quinone 1 (NQO1), transcript variant 1,
AKIRIN2	5.80288e-05	Island	Homo sapiens akirin 2 (AKIRIN2),
SMNDC1	5.83991e-05	Island	Homo sapiens survival motor neuron domain containing 1 (SMNDC1),
ZNF521	5.87503e-05	S_Shore	Homo sapiens zinc finger protein 521 (ZNF521),
C12orf45	5.89798e-05	Island	Homo sapiens chromosome 12 open reading frame 45 (C12orf45),
AGFG1	6.24662e-05	Island	Homo sapiens ArfGAP with FG repeats 1 (AGFG1), transcript variant 2,
INSM2	6.27981e-05	Island	Homo sapiens insulinoma-associated 2 (INSM2),
MRGBP	6.39665e-05	Island	Homo sapiens MRG/MORF4L binding protein (MRGBP),
WLS	6.41936e-05	Island	Homo sapiens wntless homolog (Drosophila) (WLS), transcript variant 2,
TUBB	6.55015e-05	Island	Homo sapiens tubulin, beta class I (TUBB),
TUBA8	6.57221e-05	Island	Homo sapiens tubulin, alpha 8 (TUBA8), transcript variant 1,
FAM19A4	6.60209e-05	Island	Homo sapiens family with sequence similarity 19 (chemokine (C-C motif)-like), member A4 (FAM19A4), transcript variant 1,
ACAP2	6.72692e-05	Island	Homo sapiens ArfGAP with coiled-coil, ankyrin repeat and PH domains 2 (ACAP2),
ZNF683	6.73873e-05	S_Shelf	Homo sapiens zinc finger protein 683 (ZNF683), transcript variant 2,
ZNF213	6.82426e-05	Island	Homo sapiens zinc finger protein 213 (ZNF213), transcript variant 2,
WDFY3	6.87965e-05	Island	Homo sapiens WD repeat and FYVE domain containing 3 (WDFY3),
ATP6V1H	6.96287e-05	Island	Homo sapiens ATPase, H+ transporting, lysosomal 50/57kDa, V1 subunit H (ATP6V1H), transcript variant 1,
HSPA1A	7.15751e-05	Island	Homo sapiens heat shock 70kDa protein 1A (HSPA1A),
CELSR3	7.16171e-05	Island	Homo sapiens cadherin, EGF LAG seven-pass G-type receptor 3 (CELSR3),
C10orf88	7.24758e-05	Island	Homo sapiens chromosome 10 open reading frame 88 (C10orf88),
ZCCHC24	7.35031e-05	Island	Homo sapiens zinc finger, CCHC domain containing 24 (ZCCHC24),
UQCRFS1	7.36624e-05	Island	Homo sapiens ubiquinol-cytochrome c reductase, Rieske iron-sulfur polypeptide 1 (UQCRFS1), nuclear gene encoding mitochondrial protein,
ZNF219	7.41113e-05	Island	Homo sapiens zinc finger protein 219 (ZNF219), transcript variant 3,
BARHL1	7.41946e-05	Island	Homo sapiens BarH-like homeobox 1 (BARHL1),
MALAT1	7.45282e-05	S_Shelf	Homo sapiens metastasis associated lung adenocarcinoma transcript 1 (non-protein coding) (MALAT1), non-coding RNA.
CYB5R3	7.50947e-05	Island	Homo sapiens cytochrome b5 reductase 3 (CYB5R3), transcript variant 1,
USP36	7.53538e-05	Island	Homo sapiens ubiquitin specific peptidase 36 (USP36),
FABP3	7.59308e-05	OpenSea	Homo sapiens fatty acid binding protein 3, muscle and heart (mammary-derived growth inhibitor) (FABP3),
AVPR1B	7.65408e-05	Island	Homo sapiens arginine vasopressin receptor 1B (AVPR1B),
PROC	7.65707e-05	Island	Homo sapiens protein C (inactivator of coagulation factors Va and VIIIa) (PROC),
RPS6KA1	7.73633e-05	Island	Homo sapiens ribosomal protein S6 kinase, 90kDa, polypeptide 1 (RPS6KA1), transcript variant 1,
TMEM196	7.99814e-05	Island	Homo sapiens transmembrane protein 196 (TMEM196),
USP2-AS1	8.25171e-05	Island	Homo sapiens uncharacterized LOC100499227 (LOC100499227), non-coding RNA.
PABPN1	8.3241e-05	Island	Homo sapiens poly(A) binding protein, nuclear 1 (PABPN1),
VWA5A	8.36464e-05	OpenSea	Homo sapiens von Willebrand factor A domain containing 5A (VWA5A), transcript variant 2,
DHX15	8.52502e-05	Island	Homo sapiens DEAH (Asp-Glu-Ala-His) box helicase 15 (DHX15),
LOC100505716	8.62409e-05	OpenSea	Homo sapiens uncharacterized LOC100505716 (LOC100505716), non-coding RNA.
FXR2	8.62859e-05	Island	Homo sapiens fragile X mental retardation, autosomal homolog 2 (FXR2),
SLC25A24	8.70054e-05	Island	Homo sapiens solute carrier family 25 (mitochondrial carrier; phosphate carrier), member 24 (SLC25A24), nuclear gene encoding mitochondrial protein, transcript variant 1,
TPD52	8.7061e-05	Island	Homo sapiens tumor protein D52 (TPD52), transcript variant 2,
HAP1	8.7334e-05	Island	Homo sapiens huntingtin-associated protein 1 (HAP1), transcript variant 2,
HMGB1	8.75252e-05	OpenSea	Homo sapiens high mobility group box 1 (HMGB1),
JTB	8.76248e-05	Island	Homo sapiens jumping translocation breakpoint (JTB),
TUBB3	8.8284e-05	Island	Homo sapiens tubulin, beta 3 class III (TUBB3), transcript variant 1,
ITFG1	8.83964e-05	Island	Homo sapiens integrin alpha FG-GAP repeat containing 1 (ITFG1),
NELFA	8.8929e-05	Island	Homo sapiens negative elongation factor complex member A (NELFA),
FANCI	8.94571e-05	Island	Homo sapiens Fanconi anemia, complementation group I (FANCI), transcript variant 2,
NR1D1	8.98952e-05	Island	Homo sapiens nuclear receptor subfamily 1, group D, member 1 (NR1D1),
GRM1	9.08052e-05	N_Shore	Homo sapiens glutamate receptor, metabotropic 1 (GRM1), transcript variant 5,
PAPD7	9.10162e-05	Island	Homo sapiens PAP associated domain containing 7 (PAPD7), transcript variant 1,
GLRX3	9.1604e-05	Island	Homo sapiens glutaredoxin 3 (GLRX3), transcript variant 2,
PHLPP1	9.28498e-05	Island	Homo sapiens PH domain and leucine rich repeat protein phosphatase 1 (PHLPP1),
RORB	9.29139e-05	Island	Homo sapiens RAR-related orphan receptor B (RORB),
HPCAL1	9.34234e-05	Island	Homo sapiens hippocalcin-like 1 (HPCAL1), transcript variant 2,
MIR9-3HG	9.38503e-05	Island	Homo sapiens long intergenic non-protein coding RNA 925 (LINC00925), non-coding RNA.
KIF5C	9.39423e-05	Island	Homo sapiens kinesin family member 5C (KIF5C),
COG8	9.59189e-05	Island	Homo sapiens component of oligomeric golgi complex 8 (COG8),
SLC6A2	9.64826e-05	Island	Homo sapiens solute carrier family 6 (neurotransmitter transporter, noradrenalin), member 2 (SLC6A2), transcript variant 3,
NMUR1	9.68602e-05	Island	Homo sapiens neuromedin U receptor 1 (NMUR1),
SHKBP1	9.85711e-05	N_Shore	Homo sapiens SH3KBP1 binding protein 1 (SHKBP1),

## Sheet: Isolated Hypomethylation
Naïve CD4+T-cell DM gene list
Isolated Hypomethylation
Gene Symbol	P-value	Relation to Island	Gene description
FOXF1	3.13852e-17	N_Shore	Homo sapiens forkhead box F1 (FOXF1),
PARD6B	7.44597e-09	Island	Homo sapiens par-6 partitioning defective 6 homolog beta (C. elegans) (PARD6B),
MAFF	3.93213e-07	N_Shore	Homo sapiens v-maf musculoaponeurotic fibrosarcoma oncogene homolog F (avian) (MAFF), transcript variant 1,
PGD	4.42704e-07	Island	Homo sapiens phosphogluconate dehydrogenase (PGD),
SUCLG2	5.90502e-07	OpenSea	Homo sapiens succinate-CoA ligase, GDP-forming, beta subunit (SUCLG2), nuclear gene encoding mitochondrial protein, transcript variant 1,
CST1	1.18756e-06	OpenSea	Homo sapiens cystatin SN (CST1),
ZNF491	1.23564e-06	N_Shelf	Homo sapiens zinc finger protein 491 (ZNF491),
NDUFS6	1.49663e-06	OpenSea	Homo sapiens NADH dehydrogenase (ubiquinone) Fe-S protein 6, 13kDa (NADH-coenzyme Q reductase) (NDUFS6), nuclear gene encoding mitochondrial protein,
SMUG1	1.63244e-06	OpenSea	Homo sapiens single-strand-selective monofunctional uracil-DNA glycosylase 1 (SMUG1), transcript variant 5,
PABPC3	1.8256e-06	OpenSea	Homo sapiens poly(A) binding protein, cytoplasmic 3 (PABPC3),
PSD4	1.92692e-06	OpenSea	Homo sapiens pleckstrin and Sec7 domain containing 4 (PSD4),
ARID1B	1.9632e-06	OpenSea	Homo sapiens AT rich interactive domain 1B (SWI1-like) (ARID1B), transcript variant 1,
CSTF2T	2.21049e-06	Island	Homo sapiens cleavage stimulation factor, 3' pre-RNA, subunit 2, 64kDa, tau variant (CSTF2T),
SCGB1C1	2.37193e-06	OpenSea	Homo sapiens secretoglobin, family 1C, member 1 (SCGB1C1),
SH2B2	2.73009e-06	OpenSea	Homo sapiens SH2B adaptor protein 2 (SH2B2),
C3orf22	2.91231e-06	S_Shelf	Homo sapiens chromosome 3 open reading frame 22 (C3orf22),
ARHGAP45	3.84817e-06	N_Shore	Homo sapiens histocompatibility (minor) HA-1 (HMHA1), transcript variant 2,
ARHGEF3-AS1	4.12057e-06	OpenSea	Homo sapiens ARHGEF3 antisense RNA 1 (ARHGEF3-AS1), non-coding RNA.
TEKT4	4.17746e-06	S_Shelf	Homo sapiens tektin 4 (TEKT4),
GABRD	4.64334e-06	N_Shore	Homo sapiens gamma-aminobutyric acid (GABA) A receptor, delta (GABRD),
PTH2	4.65162e-06	S_Shore	Homo sapiens parathyroid hormone 2 (PTH2),
SLC38A8	4.86047e-06	S_Shore	Homo sapiens solute carrier family 38, member 8 (SLC38A8),
SNAI3-AS1	4.98258e-06	OpenSea	Homo sapiens SNAI3 antisense RNA 1 (SNAI3-AS1), transcript variant 1, non-coding RNA.
DLGAP4	5.36057e-06	OpenSea	Homo sapiens discs, large (Drosophila) homolog-associated protein 4 (DLGAP4), transcript variant 2,
TRAF5	5.8134e-06	S_Shelf	Homo sapiens TNF receptor-associated factor 5 (TRAF5), transcript variant 3,
SP100	5.88512e-06	OpenSea	Homo sapiens SP100 nuclear antigen (SP100), transcript variant 1,
RORB	5.94612e-06	OpenSea	Homo sapiens RAR-related orphan receptor B (RORB),
AHNAK2	6.30318e-06	OpenSea	Homo sapiens AHNAK nucleoprotein 2 (AHNAK2),
SNORA59B	6.34253e-06	OpenSea	Homo sapiens small nucleolar RNA, H/ACA box 59B (SNORA59B), small nucleolar RNA.
SLC6A18	6.74476e-06	Island	Homo sapiens solute carrier family 6, member 18 (SLC6A18),
MAML3	8.12209e-06	OpenSea	Homo sapiens mastermind-like 3 (Drosophila) (MAML3),
ACVR1C	8.36752e-06	S_Shore	Homo sapiens activin A receptor, type IC (ACVR1C), transcript variant 1,
ZNF70	8.44685e-06	OpenSea	Homo sapiens zinc finger protein 70 (ZNF70),
TOLLIP-AS1	8.46492e-06	OpenSea	Homo sapiens TOLLIP antisense RNA 1 (head to head) (TOLLIP-AS1), non-coding RNA.
PRR19	8.68808e-06	OpenSea	Homo sapiens proline rich 19 (PRR19),
SPTBN5	9.16061e-06	OpenSea	Homo sapiens spectrin, beta, non-erythrocytic 5 (SPTBN5),
NUP210P1	9.44101e-06	OpenSea	Homo sapiens nucleoporin 210kDa pseudogene 1 (NUP210P1), non-coding RNA.
RASA3	9.65748e-06	N_Shore	Homo sapiens RAS p21 protein activator 3 (RASA3),
ZBTB40	9.81883e-06	S_Shelf	Homo sapiens zinc finger and BTB domain containing 40 (ZBTB40), transcript variant 1,
ZNRD1ASP	9.81992e-06	OpenSea	Homo sapiens ZNRD1 antisense RNA 1 (ZNRD1-AS1), non-coding RNA.
DUOXA1	9.8329e-06	N_Shelf	Homo sapiens dual oxidase maturation factor 1 (DUOXA1), transcript variant 6,
TTBK1	9.84852e-06	Island	Homo sapiens tau tubulin kinase 1 (TTBK1),
FGD2	9.93018e-06	S_Shelf	Homo sapiens FYVE, RhoGEF and PH domain containing 2 (FGD2),
TCP10L	1.03101e-05	N_Shelf	Homo sapiens t-complex 10-like (TCP10L),
SNED1	1.05284e-05	Island	Homo sapiens sushi, nidogen and EGF-like domains 1 (SNED1),
ECHDC2	1.12878e-05	N_Shore	Homo sapiens enoyl CoA hydratase domain containing 2 (ECHDC2), transcript variant 1,
IL6R	1.13793e-05	OpenSea	Homo sapiens interleukin 6 receptor (IL6R), transcript variant 3,
CSAD	1.15943e-05	OpenSea	Homo sapiens cysteine sulfinic acid decarboxylase (CSAD), transcript variant 2,
RGS20	1.16443e-05	OpenSea	Homo sapiens regulator of G-protein signaling 20 (RGS20), transcript variant 2,
ZNF385B	1.17764e-05	OpenSea	Homo sapiens zinc finger protein 385B (ZNF385B), transcript variant 4, non-coding RNA.
STAT5A	1.19548e-05	OpenSea	Homo sapiens signal transducer and activator of transcription 5A (STAT5A),
MEX3A	1.23293e-05	Island	Homo sapiens mex-3 homolog A (C. elegans) (MEX3A),
FAM150B	1.27573e-05	OpenSea	Homo sapiens family with sequence similarity 150, member B (FAM150B),
DLGAP2	1.28307e-05	N_Shelf	Homo sapiens discs, large (Drosophila) homolog-associated protein 2 (DLGAP2), transcript variant 1,
GSC2	1.29172e-05	S_Shore	Homo sapiens goosecoid homeobox 2 (GSC2),
ALG10	1.29444e-05	OpenSea	Homo sapiens ALG10, alpha-1,2-glucosyltransferase (ALG10),
RAB40B	1.30678e-05	Island	Homo sapiens RAB40B, member RAS oncogene family (RAB40B),
FURIN	1.33607e-05	S_Shore	Homo sapiens furin (paired basic amino acid cleaving enzyme) (FURIN),
ARHGAP10	1.34952e-05	OpenSea	Homo sapiens Rho GTPase activating protein 10 (ARHGAP10),
UBALD2	1.35363e-05	N_Shore	Homo sapiens UBA-like domain containing 2 (UBALD2),
DEPDC7	1.42814e-05	OpenSea	Homo sapiens DEP domain containing 7 (DEPDC7), transcript variant 1,
C12orf10	1.46164e-05	N_Shore	Homo sapiens chromosome 12 open reading frame 10 (C12orf10),
S100A7A	1.5481e-05	OpenSea	Homo sapiens S100 calcium binding protein A7A (S100A7A),
CYCS	1.54963e-05	N_Shore	Homo sapiens cytochrome c, somatic (CYCS), nuclear gene encoding mitochondrial protein,
DFFA	1.56363e-05	N_Shore	Homo sapiens DNA fragmentation factor, 45kDa, alpha polypeptide (DFFA), transcript variant 1,
HIC2	1.56784e-05	S_Shelf	Homo sapiens hypermethylated in cancer 2 (HIC2),
MR1	1.58114e-05	OpenSea	Homo sapiens major histocompatibility complex, class I-related (MR1), transcript variant 1,
CBX6	1.71786e-05	N_Shore	Homo sapiens chromobox homolog 6 (CBX6),
ATXN2	1.71802e-05	Island	Homo sapiens ataxin 2 (ATXN2),
MIR518A2	1.79021e-05	OpenSea	Homo sapiens microRNA 518a-2 (MIR518A2), microRNA.
PIP4K2A	1.80196e-05	OpenSea	Homo sapiens phosphatidylinositol-5-phosphate 4-kinase, type II, alpha (PIP4K2A),
TUBB1	1.80197e-05	N_Shelf	Homo sapiens tubulin, beta 1 class VI (TUBB1),
GPAT3	1.81605e-05	OpenSea	Homo sapiens 1-acylglycerol-3-phosphate O-acyltransferase 9 (AGPAT9), transcript variant 1,
INPP5A	1.82457e-05	OpenSea	Homo sapiens inositol polyphosphate-5-phosphatase, 40kDa (INPP5A),
MPG	1.83329e-05	S_Shore	Homo sapiens N-methylpurine-DNA glycosylase (MPG), transcript variant 2,
CARNS1	1.88358e-05	S_Shore	Homo sapiens carnosine synthase 1 (CARNS1), transcript variant 1,
GATA3-AS1	1.93758e-05	Island	Homo sapiens GATA3 antisense RNA 1 (GATA3-AS1), transcript variant 2, non-coding RNA.
MIR630	1.96521e-05	OpenSea	Homo sapiens microRNA 630 (MIR630), microRNA.
RMI2	2.04271e-05	OpenSea	Homo sapiens RMI2, RecQ mediated genome instability 2, homolog (S. cerevisiae) (RMI2),
ANKRD30BP3	2.06707e-05	OpenSea	Homo sapiens ankyrin repeat domain 30B pseudogene 3 (ANKRD30BP3), non-coding RNA.
LINC01134	2.21029e-05	OpenSea	Homo sapiens uncharacterized LOC100133612 (LOC100133612), non-coding RNA.
SDCBP2	2.21346e-05	S_Shelf	Homo sapiens syndecan binding protein (syntenin) 2 (SDCBP2), transcript variant 1,
AP2A1	2.22733e-05	Island	Homo sapiens adaptor-related protein complex 2, alpha 1 subunit (AP2A1), transcript variant 1,
ACAP3	2.22933e-05	Island	Homo sapiens ArfGAP with coiled-coil, ankyrin repeat and PH domains 3 (ACAP3),
SNX9	2.26348e-05	OpenSea	Homo sapiens sorting nexin 9 (SNX9),
HNRNPA1L2	2.26815e-05	N_Shore	Homo sapiens heterogeneous nuclear ribonucleoprotein A1-like 2 (HNRNPA1L2), transcript variant 2,
APOM	2.28974e-05	N_Shelf	Homo sapiens apolipoprotein M (APOM), transcript variant 1,
MYDGF	2.33766e-05	OpenSea	Homo sapiens chromosome 19 open reading frame 10 (C19orf10),
DLL1	2.35541e-05	Island	Homo sapiens delta-like 1 (Drosophila) (DLL1),
PSMC5	2.38137e-05	S_Shelf	Homo sapiens proteasome (prosome, macropain) 26S subunit, ATPase, 5 (PSMC5), transcript variant 2,
TMEM94	2.38772e-05	Island	Homo sapiens KIAA0195 (KIAA0195),
ELMSAN1	2.47864e-05	OpenSea	Homo sapiens ELM2 and Myb/SANT-like domain containing 1 (ELMSAN1), transcript variant 2,
NCLN	2.511e-05	N_Shore	Homo sapiens nicalin (NCLN),
HLA-J	2.51984e-05	S_Shore	Homo sapiens major histocompatibility complex, class I, J (pseudogene) (HLA-J), non-coding RNA.
MRPL23	2.54316e-05	Island	Homo sapiens mitochondrial ribosomal protein L23 (MRPL23), nuclear gene encoding mitochondrial protein,
RAB43	2.67523e-05	OpenSea	Homo sapiens RAB43, member RAS oncogene family (RAB43), transcript variant 2,
CEACAM16	2.69404e-05	Island	Homo sapiens carcinoembryonic antigen-related cell adhesion molecule 16 (CEACAM16),
TRIM3	2.70098e-05	S_Shore	Homo sapiens tripartite motif containing 3 (TRIM3), transcript variant 2,
FAM185A	2.72939e-05	OpenSea	Homo sapiens family with sequence similarity 185, member A (FAM185A), transcript variant 1,
PTPN6	2.73599e-05	S_Shore	Homo sapiens protein tyrosine phosphatase, non-receptor type 6 (PTPN6), transcript variant 2,
PABPN1L	2.74602e-05	N_Shelf	Homo sapiens poly(A) binding protein, nuclear 1-like (cytoplasmic) (PABPN1L),
C7orf50	2.75081e-05	N_Shelf	Homo sapiens chromosome 7 open reading frame 50 (C7orf50), transcript variant 3,
PTPRC	2.78004e-05	OpenSea	Homo sapiens protein tyrosine phosphatase, receptor type, C (PTPRC), transcript variant 5,
SALL3	2.84355e-05	S_Shelf	Homo sapiens sal-like 3 (Drosophila) (SALL3),
POLR2E	2.86552e-05	S_Shelf	Homo sapiens polymerase (RNA) II (DNA directed) polypeptide E, 25kDa (POLR2E),
GRID2	2.92968e-05	OpenSea	Homo sapiens glutamate receptor, ionotropic, delta 2 (GRID2),
SUSD1	2.93691e-05	N_Shore	Homo sapiens sushi domain containing 1 (SUSD1),
PCED1B	2.9929e-05	OpenSea	Homo sapiens PC-esterase domain containing 1B (PCED1B),
MRPS12	3.02284e-05	S_Shelf	Homo sapiens mitochondrial ribosomal protein S12 (MRPS12), nuclear gene encoding mitochondrial protein, transcript variant 3,
EMCN	3.04277e-05	OpenSea	Homo sapiens endomucin (EMCN), transcript variant 1,
AOC1	3.09867e-05	OpenSea	Homo sapiens amiloride binding protein 1 (amine oxidase (copper-containing)) (ABP1), transcript variant 2,
TMEM120A	3.1358e-05	OpenSea	Homo sapiens transmembrane protein 120A (TMEM120A),
RPS6KL1	3.21215e-05	OpenSea	Homo sapiens ribosomal protein S6 kinase-like 1 (RPS6KL1),
TUBG1	3.2234e-05	Island	Homo sapiens tubulin, gamma 1 (TUBG1),
GRK6	3.27074e-05	S_Shore	Homo sapiens G protein-coupled receptor kinase 6 (GRK6), transcript variant 3,
CRHR1-IT1	3.33236e-05	OpenSea	Homo sapiens CRHR1 intronic transcript 1 (non-protein coding) (CRHR1-IT1), transcript variant 1, non-coding RNA.
COL18A1	3.55216e-05	N_Shelf	Homo sapiens collagen, type XVIII, alpha 1 (COL18A1), transcript variant 1,
CCDC146	3.591e-05	OpenSea	Homo sapiens coiled-coil domain containing 146 (CCDC146),
SLC16A3	3.62128e-05	Island	Homo sapiens solute carrier family 16, member 3 (monocarboxylic acid transporter 4) (SLC16A3), transcript variant 6,
MIR548I1	3.63805e-05	OpenSea	Homo sapiens microRNA 548i-1 (MIR548I1), microRNA.
CSK	3.65501e-05	N_Shelf	Homo sapiens c-src tyrosine kinase (CSK), transcript variant 2,
CLN8	3.67929e-05	N_Shore	Homo sapiens ceroid-lipofuscinosis, neuronal 8 (epilepsy, progressive with mental retardation) (CLN8),
SPNS1	3.69464e-05	S_Shelf	Homo sapiens spinster homolog 1 (Drosophila) (SPNS1), transcript variant 4,
CACNA1B	3.74527e-05	N_Shore	Homo sapiens calcium channel, voltage-dependent, N type, alpha 1B subunit (CACNA1B), transcript variant 1,
SMARCA4	3.75027e-05	Island	Homo sapiens SWI/SNF related, matrix associated, actin dependent regulator of chromatin, subfamily a, member 4 (SMARCA4), transcript variant 7,
MAP3K11	3.77289e-05	N_Shelf	Homo sapiens mitogen-activated protein kinase kinase kinase 11 (MAP3K11),
TRADD	3.78507e-05	Island	Homo sapiens TNFRSF1A-associated via death domain (TRADD),
EML3	3.79595e-05	N_Shore	Homo sapiens echinoderm microtubule associated protein like 3 (EML3),
SNX20	3.82349e-05	OpenSea	Homo sapiens sorting nexin 20 (SNX20), transcript variant 3,
RBL1	3.86803e-05	N_Shore	Homo sapiens retinoblastoma-like 1 (p107) (RBL1), transcript variant 1,
IL31	3.8762e-05	OpenSea	Homo sapiens interleukin 31 (IL31),
NTRK1	3.88157e-05	S_Shelf	Homo sapiens neurotrophic tyrosine kinase, receptor, type 1 (NTRK1), transcript variant 2,
TMEM51-AS1	3.93636e-05	OpenSea	Homo sapiens TMEM51 antisense RNA 1 (TMEM51-AS1), non-coding RNA.
PLEKHG4B	3.95191e-05	N_Shelf	Homo sapiens pleckstrin homology domain containing, family G (with RhoGef domain) member 4B (PLEKHG4B),
ZDHHC14	3.98652e-05	OpenSea	Homo sapiens zinc finger, DHHC-type containing 14 (ZDHHC14), transcript variant 1,
SLC45A2	4.01071e-05	OpenSea	Homo sapiens solute carrier family 45, member 2 (SLC45A2), transcript variant 1,
LOC100506585	4.03559e-05	OpenSea	Homo sapiens uncharacterized LOC100506585 (LOC100506585), non-coding RNA.
CXCR5	4.07001e-05	OpenSea	Homo sapiens chemokine (C-X-C motif) receptor 5 (CXCR5), transcript variant 2,
KBTBD7	4.08244e-05	Island	Homo sapiens kelch repeat and BTB (POZ) domain containing 7 (KBTBD7),
TSNARE1	4.12899e-05	N_Shore	Homo sapiens t-SNARE domain containing 1 (TSNARE1),
NA	4.17588e-05	OpenSea	Homo sapiens uncharacterized LOC646329 (LOC646329), non-coding RNA.
CSNK1D	4.18467e-05	S_Shore	Homo sapiens casein kinase 1, delta (CSNK1D), transcript variant 2,
IQGAP2	4.26739e-05	OpenSea	Homo sapiens IQ motif containing GTPase activating protein 2 (IQGAP2),
SSTR4	4.27565e-05	S_Shore	Homo sapiens somatostatin receptor 4 (SSTR4),
CUEDC1	4.28415e-05	OpenSea	Homo sapiens CUE domain containing 1 (CUEDC1), transcript variant 2, non-coding RNA.
ADGRB1	4.28957e-05	N_Shore	Homo sapiens brain-specific angiogenesis inhibitor 1 (BAI1),
ZNF254	4.29752e-05	OpenSea	Homo sapiens zinc finger protein 254 (ZNF254),
LYNX1	4.30136e-05	OpenSea	Homo sapiens Ly6/neurotoxin 1 (LYNX1), transcript variant SLURP2,
ZBTB7B	4.3541e-05	S_Shelf	Homo sapiens zinc finger and BTB domain containing 7B (ZBTB7B), transcript variant 4, non-coding RNA.
NAA25	4.35786e-05	OpenSea	Homo sapiens N(alpha)-acetyltransferase 25, NatB auxiliary subunit (NAA25),
B3GALT2	4.36497e-05	OpenSea	Homo sapiens UDP-Gal:betaGlcNAc beta 1,3-galactosyltransferase, polypeptide 2 (B3GALT2),
IL2RA	4.38457e-05	OpenSea	Homo sapiens interleukin 2 receptor, alpha (IL2RA),
KLHDC4	4.38525e-05	OpenSea	Homo sapiens kelch domain containing 4 (KLHDC4), transcript variant 3,
MIR4655	4.3997e-05	S_Shore	Homo sapiens microRNA 4655 (MIR4655), microRNA.
IRF2	4.4145e-05	OpenSea	Homo sapiens interferon regulatory factor 2 (IRF2),
LINC00943	4.53066e-05	OpenSea	Homo sapiens long intergenic non-protein coding RNA 943 (LINC00943), non-coding RNA.
SPG11	4.54074e-05	S_Shore	Homo sapiens spastic paraplegia 11 (autosomal recessive) (SPG11), transcript variant 1,
ST3GAL5	4.56925e-05	OpenSea	Homo sapiens ST3 beta-galactoside alpha-2,3-sialyltransferase 5 (ST3GAL5), transcript variant 1,
NOSTRIN	4.59089e-05	OpenSea	Homo sapiens nitric oxide synthase trafficker (NOSTRIN), transcript variant 4,
WNT3	4.64019e-05	OpenSea	Homo sapiens wingless-type MMTV integration site family, member 3 (WNT3),
PLXNA1	4.67322e-05	N_Shore	Homo sapiens plexin A1 (PLXNA1),
CTSH	4.85363e-05	OpenSea	Homo sapiens cathepsin H (CTSH),
EIF4G1	5.02536e-05	OpenSea	Homo sapiens eukaryotic translation initiation factor 4 gamma, 1 (EIF4G1), transcript variant 2,
TRMU	5.04531e-05	S_Shore	Homo sapiens tRNA 5-methylaminomethyl-2-thiouridylate methyltransferase (TRMU), nuclear gene encoding mitochondrial protein, transcript variant 1,
SF1	5.10923e-05	OpenSea	Homo sapiens splicing factor 1 (SF1), transcript variant 2,
ITPR3	5.14539e-05	OpenSea	Homo sapiens inositol 1,4,5-trisphosphate receptor, type 3 (ITPR3),
RPL36	5.15489e-05	Island	Homo sapiens ribosomal protein L36 (RPL36), transcript variant 2,
WSB1	5.28487e-05	N_Shore	Homo sapiens WD repeat and SOCS box containing 1 (WSB1), transcript variant 1,
IQCE	5.28998e-05	OpenSea	Homo sapiens IQ motif containing E (IQCE), transcript variant 1,
GALNT8	5.32197e-05	OpenSea	Homo sapiens UDP-N-acetyl-alpha-D-galactosamine:polypeptide N-acetylgalactosaminyltransferase 8 (GalNAc-T8) (GALNT8),
FAM210A	5.36857e-05	Island	Homo sapiens family with sequence similarity 210, member A (FAM210A), transcript variant 2,
SLC25A22	5.3918e-05	N_Shore	Homo sapiens solute carrier family 25 (mitochondrial carrier: glutamate), member 22 (SLC25A22), nuclear gene encoding mitochondrial protein, transcript variant 2,
PSPN	5.41193e-05	S_Shelf	Homo sapiens persephin (PSPN),
CNTN4	5.47873e-05	OpenSea	Homo sapiens contactin 4 (CNTN4), transcript variant 5,
MCF2L	5.51715e-05	N_Shelf	Homo sapiens MCF.2 cell line derived transforming sequence-like (MCF2L), transcript variant 1,
CPT2	5.534e-05	S_Shore	Homo sapiens carnitine palmitoyltransferase 2 (CPT2), nuclear gene encoding mitochondrial protein,
C9orf72	5.57276e-05	OpenSea	Homo sapiens chromosome 9 open reading frame 72 (C9orf72), transcript variant 3,
RUNX3	5.64878e-05	N_Shelf	Homo sapiens runt-related transcription factor 3 (RUNX3), transcript variant 2,
PARP3	5.79719e-05	S_Shore	Homo sapiens poly (ADP-ribose) polymerase family, member 3 (PARP3), transcript variant 2,
C11orf94	5.82724e-05	Island	Homo sapiens chromosome 11 open reading frame 94 (C11orf94),
AGAP6	5.85289e-05	N_Shelf	Homo sapiens ArfGAP with GTPase domain, ankyrin repeat and PH domain 6 (AGAP6),
MIR3660	5.90596e-05	OpenSea	Homo sapiens microRNA 3660 (MIR3660), microRNA.
TFEB	5.91591e-05	OpenSea	Homo sapiens transcription factor EB (TFEB), transcript variant 2,
MIR4665	5.96727e-05	Island	Homo sapiens microRNA 4665 (MIR4665), microRNA.
MKI67	6.02588e-05	S_Shelf	Homo sapiens antigen identified by monoclonal antibody Ki-67 (MKI67), transcript variant 1,
ACSF3	6.06097e-05	S_Shore	Homo sapiens acyl-CoA synthetase family member 3 (ACSF3), nuclear gene encoding mitochondrial protein, transcript variant 1,
PSD2	6.10375e-05	N_Shelf	Homo sapiens pleckstrin and Sec7 domain containing 2 (PSD2),
ZPLD1	6.16725e-05	OpenSea	Homo sapiens zona pellucida-like domain containing 1 (ZPLD1),
SLC35F2	6.20847e-05	OpenSea	Homo sapiens solute carrier family 35, member F2 (SLC35F2),
NGF	6.25493e-05	OpenSea	Homo sapiens nerve growth factor (beta polypeptide) (NGF),
SLC29A4	6.25932e-05	N_Shelf	Homo sapiens solute carrier family 29 (nucleoside transporters), member 4 (SLC29A4), transcript variant 1,
RNF17	6.3109e-05	Island	Homo sapiens ring finger protein 17 (RNF17), transcript variant 2,
PCSK4	6.35387e-05	Island	Homo sapiens proprotein convertase subtilisin/kexin type 4 (PCSK4),
TBK1	6.36779e-05	N_Shore	Homo sapiens TANK-binding kinase 1 (TBK1),
UNC5B	6.43114e-05	OpenSea	Homo sapiens unc-5 homolog B (C. elegans) (UNC5B), transcript variant 1,
TMEM179B	6.44086e-05	N_Shore	Homo sapiens transmembrane protein 179B (TMEM179B),
NOM1	6.51165e-05	N_Shelf	Homo sapiens nucleolar protein with MIF4G domain 1 (NOM1),
H19	6.52121e-05	OpenSea	Homo sapiens H19, imprinted maternally expressed transcript (non-protein coding) (H19), non-coding RNA.
NEDD4L	6.63629e-05	OpenSea	Homo sapiens neural precursor cell expressed, developmentally down-regulated 4-like, E3 ubiquitin protein ligase (NEDD4L), transcript variant k,
MMP11	6.65869e-05	N_Shore	Homo sapiens matrix metallopeptidase 11 (stromelysin 3) (MMP11),
PATE4	6.67151e-05	OpenSea	Homo sapiens prostate and testis expressed 4 (PATE4),
POGZ	6.69645e-05	N_Shore	Homo sapiens pogo transposable element with ZNF domain (POGZ), transcript variant 1,
FAAP20	6.73465e-05	S_Shore	Homo sapiens chromosome 1 open reading frame 86 (C1orf86), transcript variant 1,
SLC22A18	6.78241e-05	N_Shore	Homo sapiens solute carrier family 22, member 18 (SLC22A18), transcript variant 1,
SLC4A4	6.9371e-05	OpenSea	Homo sapiens solute carrier family 4, sodium bicarbonate cotransporter, member 4 (SLC4A4), transcript variant 2,
SH2D1B	6.9394e-05	OpenSea	Homo sapiens SH2 domain containing 1B (SH2D1B),
CLK2P1	6.96049e-05	OpenSea	Homo sapiens CDC-like kinase 2, pseudogene (CLK2P), non-coding RNA.
ESPNL	7.00805e-05	OpenSea	Homo sapiens espin-like (ESPNL),
FAM135A	7.0259e-05	Island	Homo sapiens family with sequence similarity 135, member A (FAM135A), transcript variant 2,
HPCAL1	7.02815e-05	OpenSea	Homo sapiens hippocalcin-like 1 (HPCAL1), transcript variant 1,
MIR148B	7.27395e-05	OpenSea	Homo sapiens microRNA 148b (MIR148B), microRNA.
NDRG1	7.32328e-05	OpenSea	Homo sapiens N-myc downstream regulated 1 (NDRG1), transcript variant 2,
MIR3186	7.50048e-05	Island	Homo sapiens microRNA 3186 (MIR3186), microRNA.
PDHB	7.52265e-05	N_Shelf	Homo sapiens pyruvate dehydrogenase (lipoamide) beta (PDHB), transcript variant 3, non-coding RNA.
MSGN1	7.52505e-05	OpenSea	Homo sapiens mesogenin 1 (MSGN1),
MUC5B	7.52923e-05	N_Shore	Homo sapiens mucin 5B, oligomeric mucus/gel-forming (MUC5B),
OPRL1	7.535e-05	Island	Homo sapiens opiate receptor-like 1 (OPRL1), transcript variant 1,
MYO15A	7.55832e-05	Island	Homo sapiens myosin XVA (MYO15A),
AHRR	7.58215e-05	N_Shore	Homo sapiens aryl-hydrocarbon receptor repressor (AHRR), transcript variant 2,
DCTPP1	7.61134e-05	Island	Homo sapiens dCTP pyrophosphatase 1 (DCTPP1),
FAM20C	7.67325e-05	Island	Homo sapiens family with sequence similarity 20, member C (FAM20C),
CPEB3	7.72054e-05	OpenSea	Homo sapiens cytoplasmic polyadenylation element binding protein 3 (CPEB3), transcript variant 1,
ACHE	7.78189e-05	N_Shore	Homo sapiens acetylcholinesterase (ACHE), transcript variant E4-E6,
FAM102A	7.84203e-05	S_Shore	Homo sapiens family with sequence similarity 102, member A (FAM102A), transcript variant 1,
EPHX1	7.88277e-05	OpenSea	Homo sapiens epoxide hydrolase 1, microsomal (xenobiotic) (EPHX1), transcript variant 1,
KLK11	7.88501e-05	N_Shelf	Homo sapiens kallikrein-related peptidase 11 (KLK11), transcript variant 3,
SPAG7	7.90916e-05	S_Shore	Homo sapiens sperm associated antigen 7 (SPAG7),
MIR21	7.95561e-05	OpenSea	Homo sapiens microRNA 21 (MIR21), microRNA.
PCAT1	8.00055e-05	OpenSea	Homo sapiens prostate cancer associated transcript 1 (non-protein coding) (PCAT1), non-coding RNA.
C16orf72	8.05468e-05	OpenSea	Homo sapiens chromosome 16 open reading frame 72 (C16orf72),
KLF7	8.07678e-05	OpenSea	Homo sapiens Kruppel-like factor 7 (ubiquitous) (KLF7), transcript variant 3,
CREG2	8.10537e-05	OpenSea	Homo sapiens cellular repressor of E1A-stimulated genes 2 (CREG2),
CORO2B	8.11309e-05	N_Shelf	Homo sapiens coronin, actin binding protein, 2B (CORO2B), transcript variant 1,
SNX29	8.14243e-05	OpenSea	Homo sapiens sorting nexin 29 (SNX29),
PITX2	8.33339e-05	OpenSea	Homo sapiens paired-like homeodomain 2 (PITX2), transcript variant 2,
HTRA2	8.44739e-05	S_Shore	Homo sapiens HtrA serine peptidase 2 (HTRA2), nuclear gene encoding mitochondrial protein, transcript variant 1,
MROH7	8.45932e-05	OpenSea	Homo sapiens maestro heat-like repeat family member 7 (MROH7), transcript variant 1,
TMTC1	8.54116e-05	OpenSea	Homo sapiens transmembrane and tetratricopeptide repeat containing 1 (TMTC1), transcript variant 1,
NKX6-2	8.56437e-05	OpenSea	Homo sapiens NK6 homeobox 2 (NKX6-2),
TNFRSF1B	8.61387e-05	OpenSea	Homo sapiens tumor necrosis factor receptor superfamily, member 1B (TNFRSF1B),
VARS2	8.66688e-05	S_Shelf	Homo sapiens valyl-tRNA synthetase 2, mitochondrial (VARS2), transcript variant 3,
ARID5A	8.79433e-05	Island	Homo sapiens AT rich interactive domain 5A (MRF1-like) (ARID5A),
FBXW4	8.82169e-05	S_Shore	Homo sapiens F-box and WD repeat domain containing 4 (FBXW4),
ATN1	8.85877e-05	N_Shore	Homo sapiens atrophin 1 (ATN1), transcript variant 2,
B3GALT4	8.90065e-05	N_Shore	Homo sapiens UDP-Gal:betaGlcNAc beta 1,3-galactosyltransferase, polypeptide 4 (B3GALT4),
TRIB1	9.01473e-05	OpenSea	Homo sapiens tribbles homolog 1 (Drosophila) (TRIB1),
FAM122A	9.04303e-05	N_Shore	Homo sapiens family with sequence similarity 122A (FAM122A),
PCGF5	9.06539e-05	OpenSea	Homo sapiens polycomb group ring finger 5 (PCGF5), transcript variant 2,
SH3BP4	9.16934e-05	OpenSea	Homo sapiens SH3-domain binding protein 4 (SH3BP4),
PTPA	9.33186e-05	OpenSea	Homo sapiens protein phosphatase 2A activator, regulatory subunit 4 (PPP2R4), transcript variant 6,
CCND1	9.39893e-05	N_Shelf	Homo sapiens cyclin D1 (CCND1),
ADGRG5	9.40666e-05	OpenSea	Homo sapiens G protein-coupled receptor 114 (GPR114),
SOX4	9.43542e-05	OpenSea	Homo sapiens SRY (sex determining region Y)-box 4 (SOX4),
ATXN7L1	9.51071e-05	OpenSea	Homo sapiens ataxin 7-like 1 (ATXN7L1), transcript variant 3,
MIR3194	9.51676e-05	S_Shelf	Homo sapiens microRNA 3194 (MIR3194), microRNA.
CTBP2	9.56626e-05	Island	Homo sapiens C-terminal binding protein 2 (CTBP2), transcript variant 2,
PSMB1	9.57602e-05	N_Shelf	Homo sapiens proteasome (prosome, macropain) subunit, beta type, 1 (PSMB1),
TNFSF10	9.57979e-05	OpenSea	Homo sapiens tumor necrosis factor (ligand) superfamily, member 10 (TNFSF10), transcript variant 1,
GUK1	9.62696e-05	S_Shore	Homo sapiens guanylate kinase 1 (GUK1), transcript variant 2,
RUVBL1	9.65083e-05	OpenSea	Homo sapiens RuvB-like 1 (E. coli) (RUVBL1),
A4GALT	9.68589e-05	Island	Homo sapiens alpha 1,4-galactosyltransferase (A4GALT),
MIR4284	9.71679e-05	OpenSea	Homo sapiens microRNA 4284 (MIR4284), microRNA.
NXN	9.83207e-05	S_Shelf	Homo sapiens nucleoredoxin (NXN), transcript variant 2,
ADPRHL1	9.83867e-05	S_Shelf	Homo sapiens ADP-ribosylhydrolase like 1 (ADPRHL1), transcript variant 2,
C12orf57	9.91358e-05	N_Shore	Homo sapiens chromosome 12 open reading frame 57 (C12orf57),
LPAR1	9.93422e-05	OpenSea	Homo sapiens lysophosphatidic acid receptor 1 (LPAR1), transcript variant 2,

## Sheet: Cluster Hypermethylation
Naïve CD4+T-cell DM gene list
Cluster Hypermethylation
Gene Symbol	nb of selecting probe	max score	Gene description
HMX2	5	9	Homo sapiens H6 family homeobox 2 (HMX2),
ABAT	1	8	Homo sapiens 4-aminobutyrate aminotransferase (ABAT), nuclear gene encoding mitochondrial protein, transcript variant 2,
HIC1	5	7	Homo sapiens hypermethylated in cancer 1 (HIC1), transcript variant 2,
HPN	2	7	Homo sapiens hepsin (HPN), transcript variant 2,
BAIAP2	3	6	Homo sapiens BAI1-associated protein 2 (BAIAP2), transcript variant 1,
BAIAP2-AS1	1	6	Homo sapiens BAIAP2 antisense RNA 1 (head to head) (BAIAP2-AS1), non-coding RNA
NR4A2	1	6	Homo sapiens nuclear receptor subfamily 4, group A, member 2 (NR4A2),
OCSTAMP	4	6	Homo sapiens osteoclast stimulatory transmembrane protein (OCSTAMP),
RNF39	2	6	Homo sapiens ring finger protein 39 (RNF39), transcript variant 1,
SFRP2	1	6	Homo sapiens secreted frizzled-related protein 2 (SFRP2),
BAALC	1	5	Homo sapiens brain and acute leukemia, cytoplasmic (BAALC), transcript variant 1,
CELF4	1	5	Homo sapiens CUGBP, Elav-like family member 4 (CELF4), transcript variant 1,
GAREM1	1	5	Homo sapiens GRB2 associated, regulator of MAPK1 (GAREM), transcript variant 2,
HOXB-AS3	3	5	Homo sapiens HOXB cluster antisense RNA 3 (HOXB-AS3), transcript variant 3, non-coding RNA
RNF32	1	5	Homo sapiens ring finger protein 32 (RNF32), transcript variant 1,
ADCY1	1	4	Homo sapiens adenylate cyclase 1 (brain) (ADCY1),
BARHL2	2	4	Homo sapiens BarH-like homeobox 2 (BARHL2),
BHMT	1	4	Homo sapiens betaine--homocysteine S-methyltransferase (BHMT),
CACNA1I	1	4	Homo sapiens calcium channel, voltage-dependent, T type, alpha 1I subunit (CACNA1I), transcript variant 1,
CIB2	1	4	Homo sapiens calcium and integrin binding family member 2 (CIB2), transcript variant 1,
CLU	1	4	Homo sapiens clusterin (CLU), transcript variant 3, non-coding RNA
FBRSL1	2	4	Homo sapiens fibrosin-like 1 (FBRSL1),
GDF6	1	4	Homo sapiens growth differentiation factor 6 (GDF6),
GLMP	1	4	Homo sapiens chromosome 1 open reading frame 85 (C1orf85), transcript variant 1,
HOXA9	2	4	Homo sapiens homeobox A9 (HOXA9),
HSPD1	1	4	Homo sapiens heat shock 60kDa protein 1 (chaperonin) (HSPD1), nuclear gene encoding mitochondrial protein, transcript variant 2,
LDB1	2	4	Homo sapiens LIM domain binding 1 (LDB1), transcript variant 1,
LHX1	1	4	Homo sapiens LIM homeobox 1 (LHX1),
LOC81691	1	4	Homo sapiens exonuclease NEF-sp (LOC81691), transcript variant 1,
MIR7-3HG	1	4	Homo sapiens MIR7-3 host gene (non-protein coding) (MIR7-3HG), non-coding RNA
PAM	1	4	Homo sapiens peptidylglycine alpha-amidating monooxygenase (PAM), transcript variant 3,
PRDM13	1	4	Homo sapiens PR domain containing 13 (PRDM13),
PRDM14	1	4	Homo sapiens PR domain containing 14 (PRDM14),
THSD1	2	4	Homo sapiens thrombospondin, type I, domain containing 1 (THSD1), transcript variant 1,
TOX2	2	4	Homo sapiens TOX high mobility group box family member 2 (TOX2), transcript variant 1,
UACA	1	4	Homo sapiens uveal autoantigen with coiled-coil domains and ankyrin repeats (UACA), transcript variant 1,
ASAP1	1	3	Homo sapiens ArfGAP with SH3 domain, ankyrin repeat and PH domain 1 (ASAP1), transcript variant 1,
ASPSCR1	1	3	Homo sapiens alveolar soft part sarcoma chromosome region, candidate 1 (ASPSCR1), transcript variant 1,
B3GALT4	2	3	Homo sapiens UDP-Gal:betaGlcNAc beta 1,3-galactosyltransferase, polypeptide 4 (B3GALT4),
B4GALT2	1	3	Homo sapiens UDP-Gal:betaGlcNAc beta 1,4- galactosyltransferase, polypeptide 2 (B4GALT2), transcript variant 2,
BCL11A	2	3	Homo sapiens B-cell CLL/lymphoma 11A (zinc finger protein) (BCL11A), transcript variant 2,
C10orf54	1	3	Homo sapiens chromosome 10 open reading frame 54 (C10orf54),
C1orf43	1	3	Homo sapiens chromosome 1 open reading frame 43 (C1orf43), transcript variant 1,
CNR1	1	3	Homo sapiens cannabinoid receptor 1 (brain) (CNR1), transcript variant 1,
CTNND1	1	3	Homo sapiens catenin (cadherin-associated protein), delta 1 (CTNND1), transcript variant 3,
DFNA5	1	3	Homo sapiens deafness, autosomal dominant 5 (DFNA5), transcript variant 1,
ELMO1	1	3	Homo sapiens engulfment and cell motility 1 (ELMO1), transcript variant 1,
EPS8	1	3	Homo sapiens epidermal growth factor receptor pathway substrate 8 (EPS8),
EYA4	1	3	Homo sapiens eyes absent homolog 4 (Drosophila) (EYA4), transcript variant 4,
FAF1	1	3	Homo sapiens Fas (TNFRSF6) associated factor 1 (FAF1),
FGFRL1	1	3	Homo sapiens fibroblast growth factor receptor-like 1 (FGFRL1), transcript variant 3,
FOXI3	2	3	Homo sapiens forkhead box I3 (FOXI3),
FUOM	2	3	Homo sapiens fucose mutarotase (FUOM), transcript variant 2,
GALNT1	1	3	Homo sapiens UDP-N-acetyl-alpha-D-galactosamine:polypeptide N-acetylgalactosaminyltransferase 1 (GalNAc-T1) (GALNT1),
GATA5	1	3	Homo sapiens GATA binding protein 5 (GATA5),
GLP1R	2	3	Homo sapiens glucagon-like peptide 1 receptor (GLP1R),
GPSM3	1	3	Homo sapiens G-protein signaling modulator 3 (GPSM3), transcript variant 2,
GSE1	2	3	Homo sapiens Gse1 coiled-coil protein (GSE1), transcript variant 1,
HDAC2	1	3	Homo sapiens histone deacetylase 2 (HDAC2), transcript variant 3, non-coding RNA
IFNGR2	3	3	Homo sapiens interferon gamma receptor 2 (interferon gamma transducer 1) (IFNGR2),
INPP5A	1	3	Homo sapiens inositol polyphosphate-5-phosphatase, 40kDa (INPP5A),
KCNK9	1	3	Homo sapiens potassium channel, subfamily K, member 9 (KCNK9),
KCNQ1DN	1	3	Homo sapiens KCNQ1 downstream neighbor (non-protein coding) (KCNQ1DN), non-coding RNA
KIFC1	1	3	Homo sapiens kinesin family member C1 (KIFC1),
LBX2-AS1	1	3	Homo sapiens LBX2 antisense RNA 1 (LBX2-AS1), non-coding RNA
LEMD2	2	3	Homo sapiens LEM domain containing 2 (LEMD2), transcript variant 1,
LMO4	1	3	Homo sapiens LIM domain only 4 (LMO4),
LPCAT1	2	3	Homo sapiens lysophosphatidylcholine acyltransferase 1 (LPCAT1),
MAP9	1	3	Homo sapiens microtubule-associated protein 9 (MAP9),
MIR148A	1	3	Homo sapiens microRNA 148a (MIR148A), microRNA
MIR152	1	3	Homo sapiens microRNA 152 (MIR152), microRNA
MIR663A	1	3	Homo sapiens microRNA 663a (MIR663A), microRNA
MKX	1	3	Homo sapiens mohawk homeobox (MKX), transcript variant 2,
MLLT10	1	3	Homo sapiens myeloid/lymphoid or mixed-lineage leukemia (trithorax homolog, Drosophila); translocated to, 10 (MLLT10), transcript variant 5,
NABP2	1	3	Homo sapiens nucleic acid binding protein 2 (NABP2),
NPAS2	1	3	Homo sapiens neuronal PAS domain protein 2 (NPAS2),
NPY4R	2	3	Homo sapiens neuropeptide Y receptor Y4 (NPY4R),
NUP153	1	3	Homo sapiens nucleoporin 153kDa (NUP153), transcript variant 2,
OSBP2	1	3	Homo sapiens oxysterol binding protein 2 (OSBP2), transcript variant 1,
PANX2	2	3	Homo sapiens pannexin 2 (PANX2), transcript variant 1,
PEX11B	1	3	Homo sapiens peroxisomal biogenesis factor 11 beta (PEX11B), transcript variant 1,
POU4F1	1	3	Homo sapiens POU class 4 homeobox 1 (POU4F1),
PRKCD	1	3	Homo sapiens protein kinase C, delta (PRKCD), transcript variant 1,
PRRT1	1	3	Homo sapiens proline-rich transmembrane protein 1 (PRRT1),
PXDC1	1	3	Homo sapiens PX domain containing 1 (PXDC1),
RABGEF1	1	3	Homo sapiens RAB guanine nucleotide exchange factor (GEF) 1 (RABGEF1),
RBM24	1	3	Homo sapiens RNA binding motif protein 24 (RBM24), transcript variant 1,
RCAN3	1	3	Homo sapiens RCAN family member 3 (RCAN3), transcript variant 1,
SCYL2	1	3	Homo sapiens SCY1-like 2 (S cerevisiae) (SCYL2),
SLC12A5	1	3	Homo sapiens solute carrier family 12 (potassium/chloride transporter), member 5 (SLC12A5), transcript variant 1,
SLC16A12	1	3	Homo sapiens solute carrier family 16, member 12 (monocarboxylic acid transporter 12) (SLC16A12),
SNX8	1	3	Homo sapiens sorting nexin 8 (SNX8),
SOX1	1	3	Homo sapiens SRY (sex determining region Y)-box 1 (SOX1),
SOX14	1	3	Homo sapiens SRY (sex determining region Y)-box 14 (SOX14),
SPOPL	2	3	Homo sapiens speckle-type POZ protein-like (SPOPL),
SSPN	2	3	Homo sapiens sarcospan (SSPN), transcript variant 2,
STK33	1	3	Homo sapiens serine/threonine kinase 33 (STK33),
TAL1	1	3	Homo sapiens T-cell acute lymphocytic leukemia 1 (TAL1),
THRB	1	3	Homo sapiens thyroid hormone receptor, beta (THRB), transcript variant 1,
TPD52L1	1	3	Homo sapiens tumor protein D52-like 1 (TPD52L1), transcript variant 1,
UBAP2L	2	3	Homo sapiens ubiquitin associated protein 2-like (UBAP2L), transcript variant 2,
USP6NL	1	3	Homo sapiens USP6 N-terminal like (USP6NL), transcript variant 2,
WNT3	2	3	Homo sapiens wingless-type MMTV integration site family, member 3 (WNT3),
YIPF2	1	3	Homo sapiens Yip1 domain family, member 2 (YIPF2),
ACBD7	2	2	Homo sapiens acyl-CoA binding domain containing 7 (ACBD7),
ACLY	1	2	Homo sapiens ATP citrate lyase (ACLY), transcript variant 1,
ADRA1B	1	2	Homo sapiens adrenoceptor alpha 1B (ADRA1B),
AEBP1	1	2	Homo sapiens AE binding protein 1 (AEBP1),
AKAP1	1	2	Homo sapiens A kinase (PRKA) anchor protein 1 (AKAP1), transcript variant 3,
AKAP7	1	2	Homo sapiens A kinase (PRKA) anchor protein 7 (AKAP7), transcript variant beta,
AKR1B1	1	2	Homo sapiens aldo-keto reductase family 1, member B1 (aldose reductase) (AKR1B1),
ALDH1A3	1	2	Homo sapiens aldehyde dehydrogenase 1 family, member A3 (ALDH1A3),
ANK1	2	2	Homo sapiens ankyrin 1, erythrocytic (ANK1), transcript variant 3,
AQR	1	2	Homo sapiens aquarius homolog (mouse) (AQR),
ARHGAP22	2	2	Homo sapiens Rho GTPase activating protein 22 (ARHGAP22), transcript variant 6, non-coding RNA
ARHGAP33	1	2	Homo sapiens Rho GTPase activating protein 33 (ARHGAP33), transcript variant 2,
ARL11	2	2	Homo sapiens ADP-ribosylation factor-like 11 (ARL11),
ARPC2	1	2	Homo sapiens actin related protein 2/3 complex, subunit 2, 34kDa (ARPC2), transcript variant 1,
ASB3	1	2	Homo sapiens ankyrin repeat and SOCS box containing 3 (ASB3), transcript variant 3,
ASH2L	1	2	Homo sapiens ash2 (absent, small, or homeotic)-like (Drosophila) (ASH2L), transcript variant 2,
ATF3	1	2	Homo sapiens activating transcription factor 3 (ATF3), transcript variant 4,
ATP1B3	1	2	Homo sapiens ATPase, Na+/K+ transporting, beta 3 polypeptide (ATP1B3),
ATR	1	2	Homo sapiens ataxia telangiectasia and Rad3 related (ATR),
B3GLCT	1	2	Homo sapiens beta 1,3-galactosyltransferase-like (B3GALTL),
B9D1	1	2	Homo sapiens B9 protein domain 1 (B9D1), transcript variant 2,
BET1L	1	2	Homo sapiens Bet1 golgi vesicular membrane trafficking protein-like (BET1L), transcript variant 2,
BHLHE41	1	2	Homo sapiens basic helix-loop-helix family, member e41 (BHLHE41),
C6orf52	1	2	Homo sapiens chromosome 6 open reading frame 52 (C6orf52), transcript variant 2, non-coding RNA
C7orf57	1	2	Homo sapiens chromosome 7 open reading frame 57 (C7orf57), transcript variant 1,
CACNG5	1	2	Homo sapiens calcium channel, voltage-dependent, gamma subunit 5 (CACNG5),
CARHSP1	1	2	Homo sapiens calcium regulated heat stable protein 1, 24kDa (CARHSP1), transcript variant 1,
CC2D1A	1	2	Homo sapiens coiled-coil and C2 domain containing 1A (CC2D1A),
CCRL2	1	2	Homo sapiens chemokine (C-C motif) receptor-like 2 (CCRL2), transcript variant 1,
CCT7	1	2	Homo sapiens chaperonin containing TCP1, subunit 7 (eta) (CCT7), transcript variant 1,
CDCA5	1	2	Homo sapiens cell division cycle associated 5 (CDCA5),
CDK6	1	2	Homo sapiens cyclin-dependent kinase 6 (CDK6), transcript variant 2,
CDKN2C	1	2	Homo sapiens cyclin-dependent kinase inhibitor 2C (p18, inhibits CDK4) (CDKN2C), transcript variant 2,
CHMP4B	1	2	Homo sapiens charged multivesicular body protein 4B (CHMP4B),
CHN2	1	2	Homo sapiens chimerin 2 (CHN2), transcript variant 2,
CLPTM1	1	2	Homo sapiens cleft lip and palate associated transmembrane protein 1 (CLPTM1), transcript variant 2,
CMTM3	1	2	Homo sapiens CKLF-like MARVEL transmembrane domain containing 3 (CMTM3), transcript variant 2,
CNOT2	1	2	Homo sapiens CCR4-NOT transcription complex, subunit 2 (CNOT2), transcript variant 4, non-coding RNA
COL5A2	1	2	Homo sapiens collagen, type V, alpha 2 (COL5A2),
CRNDE	1	2	Homo sapiens colorectal neoplasia differentially expressed (non-protein coding) (CRNDE), transcript variant 2, non-coding RNA
CTBS	1	2	Homo sapiens chitobiase, di-N-acetyl- (CTBS),
CYB5R1	1	2	Homo sapiens cytochrome b5 reductase 1 (CYB5R1),
CYC1	1	2	Homo sapiens cytochrome c-1 (CYC1), nuclear gene encoding mitochondrial protein,
CYTH1	1	2	Homo sapiens cytohesin 1 (CYTH1), transcript variant 2,
DAAM1	1	2	Homo sapiens dishevelled associated activator of morphogenesis 1 (DAAM1), transcript variant 2,
DACT1	1	2	Homo sapiens dishevelled-binding antagonist of beta-catenin 1 (DACT1), transcript variant 1,
DDN	2	2	Homo sapiens dendrin (DDN),
DDX41	1	2	Homo sapiens DEAD (Asp-Glu-Ala-Asp) box polypeptide 41 (DDX41),
DENND3	1	2	Homo sapiens DENN/MADD domain containing 3 (DENND3),
DEPDC5	2	2	Homo sapiens DEP domain containing 5 (DEPDC5), transcript variant 5,
DGKD	1	2	Homo sapiens diacylglycerol kinase, delta 130kDa (DGKD), transcript variant 2,
DGKI	1	2	Homo sapiens diacylglycerol kinase, iota (DGKI),
DHX16	1	2	Homo sapiens DEAH (Asp-Glu-Ala-His) box polypeptide 16 (DHX16), transcript variant 1,
DICER1	1	2	Homo sapiens dicer 1, ribonuclease type III (DICER1), transcript variant 1,
DIXDC1	1	2	Homo sapiens DIX domain containing 1 (DIXDC1), transcript variant 2,
DLGAP1	1	2	Homo sapiens discs, large (Drosophila) homolog-associated protein 1 (DLGAP1), transcript variant 2,
DLK2	1	2	Homo sapiens delta-like 2 homolog (Drosophila) (DLK2), transcript variant 1,
DMTN	1	2	Homo sapiens dematin actin binding protein (DMTN), transcript variant 4,
DNAH3	1	2	Homo sapiens dynein, axonemal, heavy chain 3 (DNAH3),
DNAJB14	1	2	Homo sapiens DnaJ (Hsp40) homolog, subfamily B, member 14 (DNAJB14), transcript variant 1,
DPM1	1	2	Homo sapiens dolichyl-phosphate mannosyltransferase polypeptide 1, catalytic subunit (DPM1),
DTX3	1	2	Homo sapiens deltex homolog 3 (Drosophila) (DTX3),
DUSP26	1	2	Homo sapiens dual specificity phosphatase 26 (putative) (DUSP26),
EBF1	1	2	Homo sapiens early B-cell factor 1 (EBF1),
EBF3	1	2	Homo sapiens early B-cell factor 3 (EBF3),
EEA1	1	2	Homo sapiens early endosome antigen 1 (EEA1),
EGFEM1P	1	2	Homo sapiens EGF-like and EMI domain containing 1, pseudogene (EGFEM1P), non-coding RNA
EMP2	1	2	Homo sapiens epithelial membrane protein 2 (EMP2),
EN1	1	2	Homo sapiens engrailed homeobox 1 (EN1),
EOMES	1	2	Homo sapiens eomesodermin (EOMES), transcript variant 2,
EPHB4	2	2	Homo sapiens EPH receptor B4 (EPHB4),
EVX2	1	2	Homo sapiens even-skipped homeobox 2 (EVX2),
F3	1	2	Homo sapiens coagulation factor III (thromboplastin, tissue factor) (F3), transcript variant 1,
FAM19A1	1	2	Homo sapiens family with sequence similarity 19 (chemokine (C-C motif)-like), member A1 (FAM19A1), transcript variant 1,
FAM65A	1	2	Homo sapiens family with sequence similarity 65, member A (FAM65A), transcript variant 1,
FERD3L	1	2	Homo sapiens Fer3-like (Drosophila) (FERD3L),
FERMT2	1	2	Homo sapiens fermitin family member 2 (FERMT2), transcript variant 2,
FOXG1	1	2	Homo sapiens forkhead box G1 (FOXG1),
FZD7	1	2	Homo sapiens frizzled family receptor 7 (FZD7),
GAD1	1	2	Homo sapiens glutamate decarboxylase 1 (brain, 67kDa) (GAD1), transcript variant GAD25,
GAS2L1	1	2	Homo sapiens growth arrest-specific 2 like 1 (GAS2L1), transcript variant 1,
GDNF	1	2	Homo sapiens glial cell derived neurotrophic factor (GDNF), transcript variant 1,
GFOD1	1	2	Homo sapiens glucose-fructose oxidoreductase domain containing 1 (GFOD1), transcript variant 2,
GPC2	1	2	Homo sapiens glypican 2 (GPC2),
GPR161	1	2	Homo sapiens G protein-coupled receptor 161 (GPR161), transcript variant 4,
GPX6	1	2	Homo sapiens glutathione peroxidase 6 (olfactory) (GPX6),
GRB2	1	2	Homo sapiens growth factor receptor-bound protein 2 (GRB2), transcript variant 1,
GRHL1	1	2	Homo sapiens grainyhead-like 1 (Drosophila) (GRHL1),
GTSE1-AS1	1	2	Homo sapiens GTSE1 antisense RNA 1 (head to head) (GTSE1-AS1), non-coding RNA
H2AFX	1	2	Homo sapiens H2A histone family, member X (H2AFX),
HAGH	1	2	Homo sapiens hydroxyacylglutathione hydrolase (HAGH), transcript variant 2,
HECTD1	1	2	Homo sapiens HECT domain containing E3 ubiquitin protein ligase 1 (HECTD1),
HOMER1	1	2	Homo sapiens homer homolog 1 (Drosophila) (HOMER1), transcript variant 1,
HOXD10	1	2	Homo sapiens homeobox D10 (HOXD10),
HOXD9	1	2	Homo sapiens homeobox D9 (HOXD9),
HP1BP3	1	2	Homo sapiens heterochromatin protein 1, binding protein 3 (HP1BP3),
HS3ST3B1	1	2	Homo sapiens heparan sulfate (glucosamine) 3-O-sulfotransferase 3B1 (HS3ST3B1),
HSPA2	2	2	Homo sapiens heat shock 70kDa protein 2 (HSPA2),
HVCN1	1	2	Homo sapiens hydrogen voltage-gated channel 1 (HVCN1), transcript variant 2,
IGF2BP1	1	2	Homo sapiens insulin-like growth factor 2 binding protein 1 (IGF2BP1), transcript variant 1,
IHH	1	2	Homo sapiens indian hedgehog (IHH),
ING2	1	2	Homo sapiens inhibitor of growth family, member 2 (ING2),
INSIG2	1	2	Homo sapiens insulin induced gene 2 (INSIG2),
INSR	2	2	Homo sapiens insulin receptor (INSR), transcript variant 1,
INTS6	1	2	Homo sapiens integrator complex subunit 6 (INTS6), transcript variant 2,
ITPKA	1	2	Homo sapiens inositol-trisphosphate 3-kinase A (ITPKA),
KCNH2	1	2	Homo sapiens potassium voltage-gated channel, subfamily H (eag-related), member 2 (KCNH2), transcript variant 1,
KCNH4	1	2	Homo sapiens potassium voltage-gated channel, subfamily H (eag-related), member 4 (KCNH4),
KCNN1	1	2	Homo sapiens potassium intermediate/small conductance calcium-activated channel, subfamily N, member 1 (KCNN1),
KIAA0513	1	2	Homo sapiens KIAA0513 (KIAA0513),
KIF15	1	2	Homo sapiens kinesin family member 15 (KIF15),
KIF1C	1	2	Homo sapiens kinesin family member 1C (KIF1C),
KIFC3	1	2	Homo sapiens kinesin family member C3 (KIFC3), transcript variant 1,
KLC2	1	2	Homo sapiens kinesin light chain 2 (KLC2), transcript variant 4,
KLF3-AS1	1	2	Homo sapiens uncharacterized FLJ13197 (FLJ13197), non-coding RNA
LAPTM4B	1	2	Homo sapiens lysosomal protein transmembrane 4 beta (LAPTM4B),
LEPR	1	2	Homo sapiens leptin receptor (LEPR), transcript variant 2,
LILRA2	1	2	Homo sapiens leukocyte immunoglobulin-like receptor, subfamily A (with TM domain), member 2 (LILRA2), transcript variant 2,
LINC00469	2	2	Homo sapiens long intergenic non-protein coding RNA 469 (LINC00469), non-coding RNA
LINC01299	1	2	Homo sapiens uncharacterized LOC286186 (LOC286186), non-coding RNA
LMNB1	1	2	Homo sapiens lamin B1 (LMNB1), transcript variant 2,
LOC727896	1	2	Homo sapiens cysteine and histidine-rich domain (CHORD) containing 1 pseudogene (LOC727896), non-coding RNA
LOC93622	1	2	Homo sapiens Morf4 family associated protein 1-like 1 pseudogene (LOC93622), non-coding RNA
LRRC7	1	2	Homo sapiens leucine rich repeat containing 7 (LRRC7),
LSM2	1	2	Homo sapiens LSM2 homolog, U6 small nuclear RNA associated (S cerevisiae) (LSM2),
LTBR	1	2	Homo sapiens lymphotoxin beta receptor (TNFR superfamily, member 3) (LTBR), transcript variant 1,
LTF	1	2	Homo sapiens lactotransferrin (LTF), transcript variant 1,
LYST	1	2	Homo sapiens lysosomal trafficking regulator (LYST), transcript variant 1,
MAD1L1	1	2	Homo sapiens MAD1 mitotic arrest deficient-like 1 (yeast) (MAD1L1), transcript variant 3,
MAFF	1	2	Homo sapiens v-maf musculoaponeurotic fibrosarcoma oncogene homolog F (avian) (MAFF), transcript variant 1,
MAG	1	2	Homo sapiens myelin associated glycoprotein (MAG), transcript variant 2,
MATK	1	2	Homo sapiens megakaryocyte-associated tyrosine kinase (MATK), transcript variant 1,
MBOAT2	1	2	Homo sapiens membrane bound O-acyltransferase domain containing 2 (MBOAT2),
MDFI	1	2	Homo sapiens MyoD family inhibitor (MDFI),
METTL4	1	2	Homo sapiens methyltransferase like 4 (METTL4),
MFSD5	1	2	Homo sapiens major facilitator superfamily domain containing 5 (MFSD5), transcript variant 2,
MIR4297	1	2	Homo sapiens microRNA 4297 (MIR4297), microRNA
MLC1	1	2	Homo sapiens megalencephalic leukoencephalopathy with subcortical cysts 1 (MLC1), transcript variant 1,
MN1	1	2	Homo sapiens meningioma (disrupted in balanced translocation) 1 (MN1),
MTG2	1	2	Homo sapiens mitochondrial ribosome-associated GTPase 2 (MTG2),
MYO10	1	2	Homo sapiens myosin X (MYO10),
NAA25	2	2	Homo sapiens N(alpha)-acetyltransferase 25, NatB auxiliary subunit (NAA25),
NCKIPSD	1	2	Homo sapiens NCK interacting protein with SH3 domain (NCKIPSD), transcript variant 2,
NDUFV2	1	2	Homo sapiens NADH dehydrogenase (ubiquinone) flavoprotein 2, 24kDa (NDUFV2), nuclear gene encoding mitochondrial protein,
NKIRAS2	1	2	Homo sapiens NFKB inhibitor interacting Ras-like 2 (NKIRAS2), transcript variant 2,
NOTCH3	1	2	Homo sapiens notch 3 (NOTCH3),
NWD2	2	2	Homo sapiens KIAA1239 (KIAA1239),
OLFM2	2	2	Homo sapiens olfactomedin 2 (OLFM2),
ONECUT1	1	2	Homo sapiens one cut homeobox 1 (ONECUT1), transcript variant 1,
ONECUT3	1	2	Homo sapiens one cut homeobox 3 (ONECUT3),
P3H4	2	2	Homo sapiens leprecan-like 4 (LEPREL4),
PACS2	1	2	Homo sapiens phosphofurin acidic cluster sorting protein 2 (PACS2), transcript variant 2,
PAX7	1	2	Homo sapiens paired box 7 (PAX7), transcript variant 1,
PDE1B	1	2	Homo sapiens phosphodiesterase 1B, calmodulin-dependent (PDE1B), transcript variant 2,
PDLIM3	1	2	Homo sapiens PDZ and LIM domain 3 (PDLIM3), transcript variant 1,
PHF19	1	2	Homo sapiens PHD finger protein 19 (PHF19), transcript variant 1,
PIK3R2	1	2	Homo sapiens phosphoinositide-3-kinase, regulatory subunit 2 (beta) (PIK3R2), transcript variant 1,
PITX3	1	2	Homo sapiens paired-like homeodomain 3 (PITX3),
PNISR	1	2	Homo sapiens PNN-interacting serine/arginine-rich protein (PNISR), transcript variant 1,
POMC	1	2	Homo sapiens proopiomelanocortin (POMC), transcript variant 1,
POPDC3	1	2	Homo sapiens popeye domain containing 3 (POPDC3), transcript variant 1,
PPP2CA	2	2	Homo sapiens protein phosphatase 2, catalytic subunit, alpha isozyme (PPP2CA),
PRKACB	1	2	Homo sapiens protein kinase, cAMP-dependent, catalytic, beta (PRKACB), transcript variant 3,
PRRC2A	1	2	Homo sapiens proline-rich coiled-coil 2A (PRRC2A), transcript variant 1,
PTF1A	1	2	Homo sapiens pancreas specific transcription factor, 1a (PTF1A),
PURG	1	2	Homo sapiens purine-rich element binding protein G (PURG), transcript variant A,
PVT1	1	2	Homo sapiens Pvt1 oncogene (non-protein coding) (PVT1), non-coding RNA
RAB43	1	2	Homo sapiens RAB43, member RAS oncogene family (RAB43), transcript variant 1,
RAB4B-EGLN2	1	2	Homo sapiens RAB4B-EGLN2 readthrough (NMD candidate) (RAB4B-EGLN2), non-coding RNA
RAI14	1	2	Homo sapiens retinoic acid induced 14 (RAI14), transcript variant 2,
RALBP1	1	2	Homo sapiens ralA binding protein 1 (RALBP1),
REST	1	2	Homo sapiens RE1-silencing transcription factor (REST), transcript variant 1,
RET	1	2	Homo sapiens ret proto-oncogene (RET), transcript variant 4,
RHBG	1	2	Homo sapiens Rh family, B glycoprotein (gene/pseudogene) (RHBG), transcript variant 1,
RHOD	1	2	Homo sapiens ras homolog family member D (RHOD),
RIIAD1	1	2	Homo sapiens regulatory subunit of type II PKA R-subunit (RIIa) domain containing 1 (RIIAD1),
ROPN1L	1	2	Homo sapiens rhophilin associated tail protein 1-like (ROPN1L), transcript variant 1,
RREB1	1	2	Homo sapiens ras responsive element binding protein 1 (RREB1), transcript variant 4,
RSPH4A	1	2	Homo sapiens radial spoke head 4 homolog A (Chlamydomonas) (RSPH4A), transcript variant 1,
RSPO1	2	2	Homo sapiens R-spondin 1 (RSPO1), transcript variant 1,
SCARB1	1	2	Homo sapiens scavenger receptor class B, member 1 (SCARB1), transcript variant 1,
SCUBE3	1	2	Homo sapiens signal peptide, CUB domain, EGF-like 3 (SCUBE3),
SEC14L4	1	2	Homo sapiens SEC14-like 4 (S cerevisiae) (SEC14L4), transcript variant 1,
SERINC2	1	2	Homo sapiens serine incorporator 2 (SERINC2), transcript variant 1,
SHISA3	1	2	Homo sapiens shisa homolog 3 (Xenopus laevis) (SHISA3),
SLC20A2	1	2	Homo sapiens solute carrier family 20 (phosphate transporter), member 2 (SLC20A2), transcript variant 1,
SLC29A1	2	2	Homo sapiens solute carrier family 29 (nucleoside transporters), member 1 (SLC29A1), nuclear gene encoding mitochondrial protein, transcript variant 5,
SLC39A14	1	2	Homo sapiens solute carrier family 39 (zinc transporter), member 14 (SLC39A14), transcript variant 3,
SLCO4C1	1	2	Homo sapiens solute carrier organic anion transporter family, member 4C1 (SLCO4C1),
SLFN13	1	2	Homo sapiens schlafen family member 13 (SLFN13),
SLITRK3	1	2	Homo sapiens SLIT and NTRK-like family, member 3 (SLITRK3),
SLITRK5	1	2	Homo sapiens SLIT and NTRK-like family, member 5 (SLITRK5),
SMCR5	1	2	Homo sapiens Smith-Magenis syndrome chromosome region, candidate 5 (non-protein coding) (SMCR5), non-coding RNA
SMIM1	1	2	Homo sapiens small integral membrane protein 1 (SMIM1),
SNRPB2	2	2	Homo sapiens small nuclear ribonucleoprotein polypeptide B (SNRPB2), transcript variant 1,
SNTA1	1	2	Homo sapiens syntrophin, alpha 1 (SNTA1),
SOX4	1	2	Homo sapiens SRY (sex determining region Y)-box 4 (SOX4),
SPINT1	1	2	Homo sapiens serine peptidase inhibitor, Kunitz type 1 (SPINT1), transcript variant 3,
SPINT2	1	2	Homo sapiens serine peptidase inhibitor, Kunitz type, 2 (SPINT2), transcript variant a,
SPOCK2	1	2	Homo sapiens sparc/osteonectin, cwcv and kazal-like domains proteoglycan (testican) 2 (SPOCK2), transcript variant 2,
SPSB2	1	2	Homo sapiens splA/ryanodine receptor domain and SOCS box containing 2 (SPSB2), transcript variant 1,
SSBP3	1	2	Homo sapiens single stranded DNA binding protein 3 (SSBP3), transcript variant 1,
ST3GAL5	1	2	Homo sapiens ST3 beta-galactoside alpha-2,3-sialyltransferase 5 (ST3GAL5), transcript variant 1,
ST5	2	2	Homo sapiens suppression of tumorigenicity 5 (ST5), transcript variant 1,
ST8SIA6	1	2	Homo sapiens ST8 alpha-N-acetyl-neuraminide alpha-2,8-sialyltransferase 6 (ST8SIA6),
SWAP70	1	2	Homo sapiens SWAP switching B-cell complex 70kDa subunit (SWAP70),
SYNGR3	2	2	Homo sapiens synaptogyrin 3 (SYNGR3),
TBX5-AS1	1	2	Homo sapiens TBX5 antisense RNA 1 (TBX5-AS1), non-coding RNA
TET2	1	2	Homo sapiens tet methylcytosine dioxygenase 2 (TET2), transcript variant 2,
TMEM30B	2	2	Homo sapiens transmembrane protein 30B (TMEM30B),
TMEM97	1	2	Homo sapiens transmembrane protein 97 (TMEM97),
TMEM98	1	2	Homo sapiens transmembrane protein 98 (TMEM98), transcript variant 1,
TOB1-AS1	1	2	Homo sapiens TOB1 antisense RNA 1 (TOB1-AS1), non-coding RNA
TOP2B	1	2	Homo sapiens topoisomerase (DNA) II beta 180kDa (TOP2B),
TPK1	1	2	Homo sapiens thiamin pyrophosphokinase 1 (TPK1), transcript variant 1,
TRAF6	1	2	Homo sapiens TNF receptor-associated factor 6, E3 ubiquitin protein ligase (TRAF6), transcript variant 1,
TRAM2	1	2	Homo sapiens translocation associated membrane protein 2 (TRAM2),
TRIM33	2	2	Homo sapiens tripartite motif containing 33 (TRIM33), transcript variant a,
TRIOBP	1	2	Homo sapiens TRIO and F-actin binding protein (TRIOBP), transcript variant 2,
TROAP	1	2	Homo sapiens trophinin associated protein (TROAP), transcript variant 3,
TRPC3	1	2	Homo sapiens transient receptor potential cation channel, subfamily C, member 3 (TRPC3), transcript variant 1,
TSPAN13	1	2	Homo sapiens tetraspanin 13 (TSPAN13),
TTYH3	1	2	Homo sapiens tweety homolog 3 (Drosophila) (TTYH3),
UBE2M	1	2	Homo sapiens ubiquitin-conjugating enzyme E2M (UBE2M),
UNC5C	1	2	Homo sapiens unc-5 homolog C (C elegans) (UNC5C),
UNCX	1	2	Homo sapiens UNC homeobox (UNCX),
USP37	1	2	Homo sapiens ubiquitin specific peptidase 37 (USP37),
USP47	1	2	Homo sapiens ubiquitin specific peptidase 47 (USP47),
VANGL2	1	2	Homo sapiens VANGL planar cell polarity protein 2 (VANGL2),
VAX2	1	2	Homo sapiens ventral anterior homeobox 2 (VAX2),
VDAC1	1	2	Homo sapiens voltage-dependent anion channel 1 (VDAC1), transcript variant 3, non-coding RNA
VWF	1	2	Homo sapiens von Willebrand factor (VWF),
WNT11	1	2	Homo sapiens wingless-type MMTV integration site family, member 11 (WNT11),
WTAP	2	2	Homo sapiens Wilms tumor 1 associated protein (WTAP), transcript variant 2,
XYLT2	1	2	Homo sapiens xylosyltransferase II (XYLT2),
YBX2	1	2	Homo sapiens Y box binding protein 2 (YBX2),
YTHDF2	1	2	Homo sapiens YTH domain family, member 2 (YTHDF2), transcript variant 1,
ZBED9	2	2	Homo sapiens SCAN domain containing 3 (SCAND3),
ZBTB18	2	2	Homo sapiens zinc finger and BTB domain containing 18 (ZBTB18), transcript variant 1,
ZCCHC17	1	2	Homo sapiens zinc finger, CCHC domain containing 17 (ZCCHC17),
ZFAND1	2	2	Homo sapiens zinc finger, AN1-type domain 1 (ZFAND1), transcript variant 1,
ZFYVE27	2	2	Homo sapiens zinc finger, FYVE domain containing 27 (ZFYVE27), transcript variant 3,
ZIC4	1	2	Homo sapiens Zic family member 4 (ZIC4), transcript variant 5, non-coding RNA
ZIC5	1	2	Homo sapiens Zic family member 5 (ZIC5),
ZNF20	1	2	Homo sapiens zinc finger protein 20 (ZNF20), transcript variant 1,
ZNF331	1	2	Homo sapiens zinc finger protein 331 (ZNF331), transcript variant 1,
ZNF507	1	2	Homo sapiens zinc finger protein 507 (ZNF507), transcript variant 1,
ZNF680	1	2	Homo sapiens zinc finger protein 680 (ZNF680), transcript variant 1,
ZNF764	1	2	Homo sapiens zinc finger protein 764 (ZNF764), transcript variant 1,
ZNRD1ASP	1	2	Homo sapiens ZNRD1 antisense RNA 1 (ZNRD1-AS1), non-coding RNA

## Sheet: Cluster Hypomethylation
Naïve CD4+T-cell DM gene list
Cluster Hypomethylation
Gene Symbol	nb of selecting probe	max score	Gene description
B3GALT4	2	13	Homo sapiens UDP-Gal:betaGlcNAc beta 1,3-galactosyltransferase, polypeptide 4 (B3GALT4),
TNF	3	12	Homo sapiens tumor necrosis factor (TNF),
ABI3	2	9	Homo sapiens ABI family, member 3 (ABI3), transcript variant 1,
CUTA	3	9	Homo sapiens cutA divalent cation tolerance homolog (E. coli) (CUTA), transcript variant 5,
DAXX	1	9	Homo sapiens death-domain associated protein (DAXX), transcript variant 2,
KSR1	7	8	Homo sapiens kinase suppressor of ras 1 (KSR1),
MIR21	3	8	Homo sapiens microRNA 21 (MIR21), microRNA.
COL11A2	3	7	Homo sapiens collagen, type XI, alpha 2 (COL11A2), transcript variant 3,
GNGT2	1	7	Homo sapiens guanine nucleotide binding protein (G protein), gamma transducing activity polypeptide 2 (GNGT2), transcript variant 1,
IFT140	1	7	Homo sapiens intraflagellar transport 140 homolog (Chlamydomonas) (IFT140),
MEOX1	5	7	Homo sapiens mesenchyme homeobox 1 (MEOX1), transcript variant 3,
SNORD32A	3	7	Homo sapiens small nucleolar RNA, C/D box 32A (SNORD32A), small nucleolar RNA.
GPSM3	2	6	Homo sapiens G-protein signaling modulator 3 (GPSM3), transcript variant 1,
PBX2	1	6	Homo sapiens pre-B-cell leukemia homeobox 2 (PBX2),
ZC3H12D	2	6	Homo sapiens zinc finger CCCH-type containing 12D (ZC3H12D),
AIM2	1	5	Homo sapiens absent in melanoma 2 (AIM2),
EHMT2	1	5	Homo sapiens euchromatic histone-lysine N-methyltransferase 2 (EHMT2), transcript variant NG36/G9a-SPI,
HDAC4	4	5	Homo sapiens histone deacetylase 4 (HDAC4),
MAZ	3	5	Homo sapiens MYC-associated zinc finger protein (purine-binding transcription factor) (MAZ), transcript variant 2,
NEAT1	6	5	Homo sapiens nuclear paraspeckle assembly transcript 1 (non-protein coding) (NEAT1), non-coding RNA.
PIK3CD	2	5	Homo sapiens phosphatidylinositol-4,5-bisphosphate 3-kinase, catalytic subunit delta (PIK3CD),
RPS18	1	5	Homo sapiens ribosomal protein S18 (RPS18),
RUNX3	1	5	Homo sapiens runt-related transcription factor 3 (RUNX3), transcript variant 1,
SLC1A5	2	5	Homo sapiens solute carrier family 1 (neutral amino acid transporter), member 5 (SLC1A5), transcript variant 2,
SNORD124	1	5	Homo sapiens small nucleolar RNA, C/D box 124 (SNORD124), small nucleolar RNA.
TAP1	3	5	Homo sapiens transporter 1, ATP-binding cassette, sub-family B (MDR/TAP) (TAP1),
BCL11B	2	4	Homo sapiens B-cell CLL/lymphoma 11B (zinc finger protein) (BCL11B), transcript variant 1,
BTBD19	2	4	Homo sapiens BTB (POZ) domain containing 19 (BTBD19),
CD160	3	4	Homo sapiens CD160 molecule (CD160),
HCP5	2	4	Homo sapiens HLA complex P5 (non-protein coding) (HCP5), non-coding RNA.
IFITM1	3	4	Homo sapiens interferon induced transmembrane protein 1 (IFITM1),
ITGAL	1	4	Homo sapiens integrin, alpha L (antigen CD11A (p180), lymphocyte function-associated antigen 1; alpha polypeptide) (ITGAL), transcript variant 1,
KCNN4	1	4	Homo sapiens potassium intermediate/small conductance calcium-activated channel, subfamily N, member 4 (KCNN4),
LNPEP	3	4	Homo sapiens leucyl/cystinyl aminopeptidase (LNPEP), transcript variant 2,
LOC100130872	2	4	Homo sapiens uncharacterized LOC100130872 (LOC100130872), non-coding RNA.
MIR1204	2	4	Homo sapiens microRNA 1204 (MIR1204), microRNA.
RILP	1	4	Homo sapiens Rab interacting lysosomal protein (RILP),
SEC14L1	2	4	Homo sapiens SEC14-like 1 (S. cerevisiae) (SEC14L1), transcript variant 6,
SHH	1	4	Homo sapiens sonic hedgehog (SHH),
STAT5A	1	4	Homo sapiens signal transducer and activator of transcription 5A (STAT5A),
SYNGAP1	1	4	Homo sapiens synaptic Ras GTPase activating protein 1 (SYNGAP1),
TERT	2	4	Homo sapiens telomerase reverse transcriptase (TERT), transcript variant 2,
TLR9	1	4	Homo sapiens toll-like receptor 9 (TLR9),
TMC6	2	4	Homo sapiens transmembrane channel-like 6 (TMC6), transcript variant 2,
TMEM204	4	4	Homo sapiens transmembrane protein 204 (TMEM204), transcript variant 1,
TREX1	2	4	Homo sapiens three prime repair exonuclease 1 (TREX1), transcript variant 4,
ZBTB22	1	4	Homo sapiens zinc finger and BTB domain containing 22 (ZBTB22), transcript variant 2,
ZNF217	1	4	Homo sapiens zinc finger protein 217 (ZNF217),
ACAP3	1	3	Homo sapiens ArfGAP with coiled-coil, ankyrin repeat and PH domains 3 (ACAP3),
ACKR1	1	3	Homo sapiens Duffy blood group, chemokine receptor (DARC), transcript variant 2,
ADGRA1	1	3	Homo sapiens G protein-coupled receptor 123 (GPR123),
ANKRD11	2	3	Homo sapiens ankyrin repeat domain 11 (ANKRD11), transcript variant 4, non-coding RNA.
ARHGAP25	3	3	Homo sapiens Rho GTPase activating protein 25 (ARHGAP25), transcript variant 3,
ARHGDIA	1	3	Homo sapiens Rho GDP dissociation inhibitor (GDI) alpha (ARHGDIA), transcript variant 1,
ARHGEF16	2	3	Homo sapiens Rho guanine nucleotide exchange factor (GEF) 16 (ARHGEF16),
ARHGEF2	2	3	Homo sapiens Rho/Rac guanine nucleotide exchange factor (GEF) 2 (ARHGEF2), transcript variant 3,
BCKDK	2	3	Homo sapiens branched chain ketoacid dehydrogenase kinase (BCKDK), nuclear gene encoding mitochondrial protein, transcript variant 2,
BLOC1S2	1	3	Homo sapiens biogenesis of lysosomal organelles complex-1, subunit 2 (BLOC1S2), transcript variant 1,
C10orf95	2	3	Homo sapiens chromosome 10 open reading frame 95 (C10orf95),
C1orf216	2	3	Homo sapiens chromosome 1 open reading frame 216 (C1orf216),
C7orf65	2	3	Homo sapiens chromosome 7 open reading frame 65 (C7orf65),
CAPZB	1	3	Homo sapiens capping protein (actin filament) muscle Z-line, beta (CAPZB), transcript variant 4, non-coding RNA.
CISH	1	3	Homo sapiens cytokine inducible SH2-containing protein (CISH), transcript variant 2,
CORO1A	1	3	Homo sapiens coronin, actin binding protein, 1A (CORO1A), transcript variant 2,
CSRP1	1	3	Homo sapiens cysteine and glycine-rich protein 1 (CSRP1), transcript variant 1,
DCPS	1	3	Homo sapiens decapping enzyme, scavenger (DCPS),
DNMT3B	1	3	Homo sapiens DNA (cytosine-5-)-methyltransferase 3 beta (DNMT3B), transcript variant 6,
ENGASE	1	3	Homo sapiens endo-beta-N-acetylglucosaminidase (ENGASE),
FBXO21	1	3	Homo sapiens F-box protein 21 (FBXO21), transcript variant 2,
GALK2	3	3	Homo sapiens galactokinase 2 (GALK2), transcript variant 1,
GPRIN3	2	3	Homo sapiens GPRIN family member 3 (GPRIN3),
HCAR1	1	3	Homo sapiens hydroxycarboxylic acid receptor 1 (HCAR1),
HLA-DOA	1	3	Homo sapiens major histocompatibility complex, class II, DO alpha (HLA-DOA),
HLA-E	2	3	Homo sapiens major histocompatibility complex, class I, E (HLA-E),
HNRNPF	1	3	Homo sapiens heterogeneous nuclear ribonucleoprotein F (HNRNPF), transcript variant 1,
HSD17B8	1	3	Homo sapiens hydroxysteroid (17-beta) dehydrogenase 8 (HSD17B8),
IL34	1	3	Homo sapiens interleukin 34 (IL34), transcript variant 3,
IRF4	2	3	Homo sapiens interferon regulatory factor 4 (IRF4), transcript variant 1,
IRF8	1	3	Homo sapiens interferon regulatory factor 8 (IRF8),
LOC100287036	2	3	Homo sapiens uncharacterized LOC100287036 (LOC100287036),
LRRC32	1	3	Homo sapiens leucine rich repeat containing 32 (LRRC32), transcript variant 1,
MAP3K14-AS1	3	3	Homo sapiens MAP3K14 antisense RNA 1 (MAP3K14-AS1), non-coding RNA.
MIR205	1	3	Homo sapiens microRNA 205 (MIR205), microRNA.
MRPL23-AS1	3	3	Homo sapiens MRPL23 antisense RNA 1 (MRPL23-AS1), non-coding RNA.
MUC2	1	3	Homo sapiens mucin 2, oligomeric mucus/gel-forming (MUC2),
NXN	1	3	Homo sapiens nucleoredoxin (NXN), transcript variant 2,
PPP1R18	1	3	Homo sapiens protein phosphatase 1, regulatory subunit 18 (PPP1R18), transcript variant 2,
PSMB8	1	3	Homo sapiens proteasome (prosome, macropain) subunit, beta type, 8 (PSMB8), transcript variant 2,
PSTPIP1	3	3	Homo sapiens proline-serine-threonine phosphatase interacting protein 1 (PSTPIP1),
PTPN6	1	3	Homo sapiens protein tyrosine phosphatase, non-receptor type 6 (PTPN6), transcript variant 1,
PTPRCAP	6	3	Homo sapiens protein tyrosine phosphatase, receptor type, C-associated protein (PTPRCAP),
RASA3	1	3	Homo sapiens RAS p21 protein activator 3 (RASA3),
SH3BP4	1	3	Homo sapiens SH3-domain binding protein 4 (SH3BP4),
SLC22A18	3	3	Homo sapiens solute carrier family 22, member 18 (SLC22A18), transcript variant 2,
SLC43A2	3	3	Homo sapiens solute carrier family 43, member 2 (SLC43A2),
SLC6A18	1	3	Homo sapiens solute carrier family 6, member 18 (SLC6A18),
SNORA52	1	3	Homo sapiens small nucleolar RNA, H/ACA box 52 (SNORA52), small nucleolar RNA.
SPOCK2	1	3	Homo sapiens sparc/osteonectin, cwcv and kazal-like domains proteoglycan (testican) 2 (SPOCK2), transcript variant 2,
ST18	1	3	Homo sapiens suppression of tumorigenicity 18 (breast carcinoma) (zinc finger protein) (ST18),
TNXB	2	3	Homo sapiens tenascin XB (TNXB), transcript variant XB,
TRAF5	1	3	Homo sapiens TNF receptor-associated factor 5 (TRAF5), transcript variant 3,
UBTD2	2	3	Homo sapiens ubiquitin domain containing 2 (UBTD2),
VTRNA1-2	2	3	Homo sapiens vault RNA 1-2 (VTRNA1-2), vault RNA.
WDR27	1	3	Homo sapiens WD repeat domain 27 (WDR27), transcript variant 2,
ZBED2	1	3	Homo sapiens zinc finger, BED-type containing 2 (ZBED2),
ZC3H12A	1	3	Homo sapiens zinc finger CCCH-type containing 12A (ZC3H12A),
ABCF1	2	2	Homo sapiens ATP-binding cassette, sub-family F (GCN20), member 1 (ABCF1), transcript variant 1,
ADAM8	1	2	Homo sapiens ADAM metallopeptidase domain 8 (ADAM8), transcript variant 2,
ADAMTS2	1	2	Homo sapiens ADAM metallopeptidase with thrombospondin type 1 motif, 2 (ADAMTS2), transcript variant 1,
ADGRD1	1	2	Homo sapiens G protein-coupled receptor 133 (GPR133),
ADPRHL1	1	2	Homo sapiens ADP-ribosylhydrolase like 1 (ADPRHL1), transcript variant 2,
ALLC	1	2	Homo sapiens allantoicase (ALLC),
ARHGAP27	1	2	Homo sapiens Rho GTPase activating protein 27 (ARHGAP27), transcript variant 1,
ARHGAP45	2	2	Homo sapiens histocompatibility (minor) HA-1 (HMHA1), transcript variant 3, non-coding RNA.
ATAT1	1	2	Homo sapiens alpha tubulin acetyltransferase 1 (ATAT1), transcript variant 2,
ATP10A	1	2	Homo sapiens ATPase, class V, type 10A (ATP10A),
ATP2A3	1	2	Homo sapiens ATPase, Ca++ transporting, ubiquitous (ATP2A3), transcript variant 7,
ATP4B	1	2	Homo sapiens ATPase, H+/K+ exchanging, beta polypeptide (ATP4B),
ATP5D	1	2	Homo sapiens ATP synthase, H+ transporting, mitochondrial F1 complex, delta subunit (ATP5D), nuclear gene encoding mitochondrial protein, transcript variant 2,
BCL9L	2	2	Homo sapiens B-cell CLL/lymphoma 9-like (BCL9L),
BLCAP	1	2	Homo sapiens bladder cancer associated protein (BLCAP), transcript variant 5,
BRD4	1	2	Homo sapiens bromodomain containing 4 (BRD4), transcript variant long,
C21orf2	1	2	Homo sapiens chromosome 21 open reading frame 2 (C21orf2), nuclear gene encoding mitochondrial protein, transcript variant 3,
C2CD4C	1	2	Homo sapiens C2 calcium-dependent domain containing 4C (C2CD4C),
C6orf136	1	2	Homo sapiens chromosome 6 open reading frame 136 (C6orf136), transcript variant 1,
CAPN2	1	2	Homo sapiens calpain 2, (m/II) large subunit (CAPN2), transcript variant 1,
CCDC85B	1	2	Homo sapiens coiled-coil domain containing 85B (CCDC85B),
CD27	1	2	Homo sapiens CD27 molecule (CD27),
CD300A	2	2	Homo sapiens CD300a molecule (CD300A), transcript variant 1,
CD4	2	2	Homo sapiens CD4 molecule (CD4), transcript variant 2,
CD68	2	2	Homo sapiens CD68 molecule (CD68), transcript variant 1,
CD7	1	2	Homo sapiens CD7 molecule (CD7),
CDH23	1	2	Homo sapiens cadherin-related 23 (CDH23), transcript variant 1,
CDT1	1	2	Homo sapiens chromatin licensing and DNA replication factor 1 (CDT1),
CETP	1	2	Homo sapiens cholesteryl ester transfer protein, plasma (CETP),
CHST1	1	2	Homo sapiens carbohydrate (keratan sulfate Gal-6) sulfotransferase 1 (CHST1),
CORO1B	1	2	Homo sapiens coronin, actin binding protein, 1B (CORO1B), transcript variant 1,
CYB561D1	1	2	Homo sapiens cytochrome b561 family, member D1 (CYB561D1), transcript variant 3,
CYB5D2	1	2	Homo sapiens cytochrome b5 domain containing 2 (CYB5D2), transcript variant 2,
CYP4F12	2	2	Homo sapiens cytochrome P450, family 4, subfamily F, polypeptide 12 (CYP4F12),
DDAH2	1	2	Homo sapiens dimethylarginine dimethylaminohydrolase 2 (DDAH2),
DEFB136	1	2	Homo sapiens defensin, beta 136 (DEFB136),
DEGS2	1	2	Homo sapiens delta(4)-desaturase, sphingolipid 2 (DEGS2),
DHX16	2	2	Homo sapiens DEAH (Asp-Glu-Ala-His) box polypeptide 16 (DHX16), transcript variant 1,
DLEC1	1	2	Homo sapiens deleted in lung and esophageal cancer 1 (DLEC1), transcript variant DLEC1-N1,
EDN2	1	2	Homo sapiens endothelin 2 (EDN2),
EEF1A2	1	2	Homo sapiens eukaryotic translation elongation factor 1 alpha 2 (EEF1A2),
EGLN2	1	2	Homo sapiens egl nine homolog 2 (C. elegans) (EGLN2), transcript variant 1,
EHD1	1	2	Homo sapiens EH-domain containing 1 (EHD1),
EHF	1	2	Homo sapiens ets homologous factor (EHF), transcript variant 2,
ENTPD4	1	2	Homo sapiens ectonucleoside triphosphate diphosphohydrolase 4 (ENTPD4), transcript variant 2,
ERMN	2	2	Homo sapiens ermin, ERM-like protein (ERMN), transcript variant 1,
EZR-AS1	1	2	Homo sapiens EZR antisense RNA 1 (EZR-AS1), non-coding RNA.
FAM107B	1	2	Homo sapiens family with sequence similarity 107, member B (FAM107B),
FANCA	1	2	Homo sapiens Fanconi anemia, complementation group A (FANCA), transcript variant 1,
FBXL20	1	2	Homo sapiens F-box and leucine-rich repeat protein 20 (FBXL20), transcript variant 1,
FGFR3	1	2	Homo sapiens fibroblast growth factor receptor 3 (FGFR3), transcript variant 1,
FKBP2	1	2	Homo sapiens FK506 binding protein 2, 13kDa (FKBP2), transcript variant 1,
FKBP5	1	2	Homo sapiens FK506 binding protein 5 (FKBP5), transcript variant 1,
GALNT9	1	2	Homo sapiens UDP-N-acetyl-alpha-D-galactosamine:polypeptide N-acetylgalactosaminyltransferase 9 (GalNAc-T9) (GALNT9), transcript variant A,
GIMAP7	1	2	Homo sapiens GTPase, IMAP family member 7 (GIMAP7),
GPR132	1	2	Homo sapiens G protein-coupled receptor 132 (GPR132),
GPR162	1	2	Homo sapiens G protein-coupled receptor 162 (GPR162), transcript variant A-2,
GPX4	1	2	Homo sapiens glutathione peroxidase 4 (GPX4), transcript variant 2,
GPX7	1	2	Homo sapiens glutathione peroxidase 7 (GPX7),
GRN	1	2	Homo sapiens granulin (GRN),
GUCA2B	1	2	Homo sapiens guanylate cyclase activator 2B (uroguanylin) (GUCA2B),
HPCAL1	2	2	Homo sapiens hippocalcin-like 1 (HPCAL1), transcript variant 3,
HSD17B1	1	2	Homo sapiens hydroxysteroid (17-beta) dehydrogenase 1 (HSD17B1),
IFITM3	1	2	Homo sapiens interferon induced transmembrane protein 3 (IFITM3), transcript variant 1,
IL12RB1	1	2	Homo sapiens interleukin 12 receptor, beta 1 (IL12RB1), transcript variant 1,
ILVBL	1	2	Homo sapiens ilvB (bacterial acetolactate synthase)-like (ILVBL),
INPP5E	1	2	Homo sapiens inositol polyphosphate-5-phosphatase, 72 kDa (INPP5E), nuclear gene encoding mitochondrial protein,
INS-IGF2	2	2	Homo sapiens INS-IGF2 readthrough (INS-IGF2), transcript variant 1, non-coding RNA.
IRX4	1	2	Homo sapiens iroquois homeobox 4 (IRX4),
ITGB2	1	2	Homo sapiens integrin, beta 2 (complement component 3 receptor 3 and 4 subunit) (ITGB2), transcript variant 2,
ITM2C	2	2	Homo sapiens integral membrane protein 2C (ITM2C), transcript variant 3,
JAG2	2	2	Homo sapiens jagged 2 (JAG2), transcript variant 1,
KCNA3	1	2	Homo sapiens potassium voltage-gated channel, shaker-related subfamily, member 3 (KCNA3),
KCND3	1	2	Homo sapiens potassium voltage-gated channel, Shal-related subfamily, member 3 (KCND3), transcript variant 1,
KIF22	1	2	Homo sapiens kinesin family member 22 (KIF22), transcript variant 1,
KLF2	1	2	Homo sapiens Kruppel-like factor 2 (lung) (KLF2),
KRAS	1	2	Homo sapiens v-Ki-ras2 Kirsten rat sarcoma viral oncogene homolog (KRAS), transcript variant b,
KRI1	2	2	Homo sapiens KRI1 homolog (S. cerevisiae) (KRI1),
KRTAP4-3	1	2	Homo sapiens keratin associated protein 4-3 (KRTAP4-3),
LCAT	1	2	Homo sapiens lecithin-cholesterol acyltransferase (LCAT),
LGALS17A	1	2	Homo sapiens Charcot-Leyden crystal protein pseudogene (LGALS17A), non-coding RNA.
LINC00598	1	2	Homo sapiens long intergenic non-protein coding RNA 598 (LINC00598), transcript variant TTL-B1, non-coding RNA.
LINC00884	1	2	Homo sapiens long intergenic non-protein coding RNA 884 (LINC00884), non-coding RNA.
LINC01010	1	2	Homo sapiens uncharacterized LOC154092 (LOC154092), transcript variant 2, non-coding RNA.
LINC01168	1	2	Homo sapiens uncharacterized LOC399829 (LOC399829), non-coding RNA.
LITAF	1	2	Homo sapiens lipopolysaccharide-induced TNF factor (LITAF), transcript variant 1,
LOC100130417	1	2	Homo sapiens uncharacterized LOC100130417 (LOC100130417), non-coding RNA.
LPIN1	2	2	Homo sapiens lipin 1 (LPIN1), transcript variant 1,
LRRN4CL	1	2	Homo sapiens LRRN4 C-terminal like (LRRN4CL),
LUC7L3	1	2	Homo sapiens LUC7-like 3 (S. cerevisiae) (LUC7L3), transcript variant 2,
LYL1	1	2	Homo sapiens lymphoblastic leukemia derived sequence 1 (LYL1),
MAFF	1	2	Homo sapiens v-maf musculoaponeurotic fibrosarcoma oncogene homolog F (avian) (MAFF), transcript variant 4,
MAP3K14	2	2	Homo sapiens mitogen-activated protein kinase kinase kinase 14 (MAP3K14),
MC1R	2	2	Homo sapiens melanocortin 1 receptor (alpha melanocyte stimulating hormone receptor) (MC1R),
MFGE8	1	2	Homo sapiens milk fat globule-EGF factor 8 protein (MFGE8), transcript variant 1,
MFRP	1	2	Homo sapiens membrane frizzled-related protein (MFRP),
MICA	2	2	Homo sapiens MHC class I polypeptide-related sequence A (MICA), transcript variant 1 (allele MICA*00801),
MICALL2	1	2	Homo sapiens MICAL-like 2 (MICALL2),
MICB	1	2	Homo sapiens MHC class I polypeptide-related sequence B (MICB),
MIR200C	1	2	Homo sapiens microRNA 200c (MIR200C), microRNA.
MIR3186	1	2	Homo sapiens microRNA 3186 (MIR3186), microRNA.
MIR4251	1	2	Homo sapiens microRNA 4251 (MIR4251), microRNA.
MMP17	1	2	Homo sapiens matrix metallopeptidase 17 (membrane-inserted) (MMP17),
MORC3	2	2	Homo sapiens MORC family CW-type zinc finger 3 (MORC3),
MOV10L1	1	2	Homo sapiens Mov10l1, Moloney leukemia virus 10-like 1, homolog (mouse) (MOV10L1), transcript variant 4,
MRPS18B	1	2	Homo sapiens mitochondrial ribosomal protein S18B (MRPS18B), nuclear gene encoding mitochondrial protein,
MUC5B	1	2	Homo sapiens mucin 5B, oligomeric mucus/gel-forming (MUC5B),
MYOC	1	2	Homo sapiens myocilin, trabecular meshwork inducible glucocorticoid response (MYOC),
NCK2	1	2	Homo sapiens NCK adaptor protein 2 (NCK2), transcript variant 1,
NOP14	1	2	Homo sapiens NOP14 nucleolar protein (NOP14),
NPPA-AS1	1	2	Homo sapiens NPPA antisense RNA 1 (NPPA-AS1), antisense RNA.
NSMF	1	2	Homo sapiens NMDA receptor synaptonuclear signaling and neuronal migration factor (NSMF), transcript variant 4,
NUP85	1	2	Homo sapiens nucleoporin 85kDa (NUP85),
OAZ1	1	2	Homo sapiens ornithine decarboxylase antizyme 1 (OAZ1),
OCIAD2	2	2	Homo sapiens OCIA domain containing 2 (OCIAD2), transcript variant 1,
OLFML2A	1	2	Homo sapiens olfactomedin-like 2A (OLFML2A),
P2RX1	1	2	Homo sapiens purinergic receptor P2X, ligand-gated ion channel, 1 (P2RX1),
PALMD	1	2	Homo sapiens palmdelphin (PALMD),
PAQR6	1	2	Homo sapiens progestin and adipoQ receptor family member VI (PAQR6), transcript variant 2,
PATZ1	2	2	Homo sapiens POZ (BTB) and AT hook containing zinc finger 1 (PATZ1), transcript variant 3,
PCBP1-AS1	2	2	Homo sapiens PCBP1 antisense RNA 1 (PCBP1-AS1), non-coding RNA.
PDCD4	1	2	Homo sapiens programmed cell death 4 (neoplastic transformation inhibitor) (PDCD4), transcript variant 2,
PDE10A	1	2	Homo sapiens phosphodiesterase 10A (PDE10A), transcript variant 2, non-coding RNA.
PDE2A	2	2	Homo sapiens phosphodiesterase 2A, cGMP-stimulated (PDE2A), transcript variant 4,
PIK3CD-AS1	2	2	Homo sapiens chromosome 1 open reading frame 200 (C1orf200), non-coding RNA.
PIK3R2	1	2	Homo sapiens phosphoinositide-3-kinase, regulatory subunit 2 (beta) (PIK3R2), transcript variant 1,
PLEKHG6	1	2	Homo sapiens pleckstrin homology domain containing, family G (with RhoGef domain) member 6 (PLEKHG6), transcript variant 3,
PLSCR3	1	2	Homo sapiens phospholipid scramblase 3 (PLSCR3), transcript variant 1,
POLD4	1	2	Homo sapiens polymerase (DNA-directed), delta 4, accessory subunit (POLD4), transcript variant 1,
POLR2C	1	2	Homo sapiens polymerase (RNA) II (DNA directed) polypeptide C, 33kDa (POLR2C),
POLR2I	1	2	Homo sapiens polymerase (RNA) II (DNA directed) polypeptide I, 14.5kDa (POLR2I),
PRKD1	1	2	Homo sapiens protein kinase D1 (PRKD1),
PSMA1	2	2	Homo sapiens proteasome (prosome, macropain) subunit, alpha type, 1 (PSMA1), transcript variant 1,
PSMB10	1	2	Homo sapiens proteasome (prosome, macropain) subunit, beta type, 10 (PSMB10),
PSMB9	1	2	Homo sapiens proteasome (prosome, macropain) subunit, beta type, 9 (PSMB9),
PXDN	1	2	Homo sapiens peroxidasin homolog (Drosophila) (PXDN),
RAD51C	1	2	Homo sapiens RAD51 homolog C (S. cerevisiae) (RAD51C), transcript variant 2,
RCC1	2	2	Homo sapiens regulator of chromosome condensation 1 (RCC1), transcript variant 2,
RHPN1	2	2	Homo sapiens rhophilin, Rho GTPase binding protein 1 (RHPN1),
RP1L1	1	2	Homo sapiens retinitis pigmentosa 1-like 1 (RP1L1),
RPL8	2	2	Homo sapiens ribosomal protein L8 (RPL8), transcript variant 2,
S100P	2	2	Homo sapiens S100 calcium binding protein P (S100P),
S1PR1	2	2	Homo sapiens sphingosine-1-phosphate receptor 1 (S1PR1),
SDK1	1	2	Homo sapiens sidekick cell adhesion molecule 1 (SDK1), transcript variant 2,
SELENOT	1	2	Homo sapiens selenoprotein T (SELT),
SEPT9	1	2	Homo sapiens septin 9 (SEPT9), transcript variant 7,
SERPINB6	2	2	Homo sapiens serpin peptidase inhibitor, clade B (ovalbumin), member 6 (SERPINB6), transcript variant 3,
SH3BP2	1	2	Homo sapiens SH3-domain binding protein 2 (SH3BP2), transcript variant 4,
SIPA1	1	2	Homo sapiens signal-induced proliferation-associated 1 (SIPA1), transcript variant 2,
SIT1	1	2	Homo sapiens signaling threshold regulating transmembrane adaptor 1 (SIT1),
SKI	1	2	Homo sapiens v-ski sarcoma viral oncogene homolog (avian) (SKI),
SLAMF1	1	2	Homo sapiens signaling lymphocytic activation molecule family member 1 (SLAMF1),
SLC25A20	1	2	Homo sapiens solute carrier family 25 (carnitine/acylcarnitine translocase), member 20 (SLC25A20), nuclear gene encoding mitochondrial protein,
SLC34A1	1	2	Homo sapiens solute carrier family 34 (sodium phosphate), member 1 (SLC34A1), transcript variant 2,
SLC4A9	1	2	Homo sapiens solute carrier family 4, sodium bicarbonate cotransporter, member 9 (SLC4A9), transcript variant 2,
SMTNL2	1	2	Homo sapiens smoothelin-like 2 (SMTNL2), transcript variant 1,
SNAPC5	2	2	Homo sapiens small nuclear RNA activating complex, polypeptide 5, 19kDa (SNAPC5),
SNORA51	1	2	Homo sapiens small nucleolar RNA, H/ACA box 51 (SNORA51), small nucleolar RNA.
SNORD105	1	2	Homo sapiens small nucleolar RNA, C/D box 105 (SNORD105), small nucleolar RNA.
SNORD38B	1	2	Homo sapiens small nucleolar RNA, C/D box 38B (SNORD38B), small nucleolar RNA.
SNORD4A	2	2	Homo sapiens small nucleolar RNA, C/D box 4A (SNORD4A), small nucleolar RNA.
SNORD51	1	2	Homo sapiens small nucleolar RNA, C/D box 51 (SNORD51), small nuclear RNA.
SORBS2	1	2	Homo sapiens sorbin and SH3 domain containing 2 (SORBS2), transcript variant 8,
SOX8	1	2	Homo sapiens SRY (sex determining region Y)-box 8 (SOX8),
SSC5D	1	2	Homo sapiens scavenger receptor cysteine rich domain containing (5 domains) (SSC5D), transcript variant 2,
SSTR5	3	2	Homo sapiens somatostatin receptor 5 (SSTR5), transcript variant 2,
STK19	1	2	Homo sapiens serine/threonine kinase 19 (STK19), transcript variant 3, non-coding RNA.
SYT7	2	2	Homo sapiens synaptotagmin VII (SYT7), transcript variant 2,
TAF6L	1	2	Homo sapiens TAF6-like RNA polymerase II, p300/CBP-associated factor (PCAF)-associated factor, 65kDa (TAF6L),
TAPBP	1	2	Homo sapiens TAP binding protein (tapasin) (TAPBP), transcript variant 1,
TMEM173	1	2	Homo sapiens transmembrane protein 173 (TMEM173), nuclear gene encoding mitochondrial protein,
TNFRSF8	1	2	Homo sapiens tumor necrosis factor receptor superfamily, member 8 (TNFRSF8), transcript variant 1,
TNFSF14	1	2	Homo sapiens tumor necrosis factor (ligand) superfamily, member 14 (TNFSF14), transcript variant 2,
TNIP2	2	2	Homo sapiens TNFAIP3 interacting protein 2 (TNIP2), transcript variant 2,
TPI1	1	2	Homo sapiens triosephosphate isomerase 1 (TPI1), transcript variant 2,
TPRG1L	1	2	Homo sapiens tumor protein p63 regulated 1-like (TPRG1L),
TRIM39	1	2	Homo sapiens tripartite motif containing 39 (TRIM39), transcript variant 2,
TRIM54	1	2	Homo sapiens tripartite motif containing 54 (TRIM54), transcript variant 1,
TSNARE1	1	2	Homo sapiens t-SNARE domain containing 1 (TSNARE1),
TSSC4	1	2	Homo sapiens tumor suppressing subtransferable candidate 4 (TSSC4),
UBTF	1	2	Homo sapiens upstream binding transcription factor, RNA polymerase I (UBTF), transcript variant 2,
UNC45A	1	2	Homo sapiens unc-45 homolog A (C. elegans) (UNC45A), transcript variant 2,
USP2	1	2	Homo sapiens ubiquitin specific peptidase 2 (USP2), transcript variant 2,
USP36	1	2	Homo sapiens ubiquitin specific peptidase 36 (USP36),
WDR97	1	2	Homo sapiens KIAA1875 (KIAA1875), non-coding RNA.
ZAP70	1	2	Homo sapiens zeta-chain (TCR) associated protein kinase 70kDa (ZAP70), transcript variant 1,
ZFHX3	1	2	Homo sapiens zinc finger homeobox 3 (ZFHX3), transcript variant A,
ZFP36L2	1	2	Homo sapiens ZFP36 ring finger protein-like 2 (ZFP36L2),
