# Supplementary material for: Differential CpG DNA methylation in peripheral naïve CD4+ T-cells in early rheumatoid arthritis patients
Source: Clin Epigenetics. 2020 Apr 7;12:54. doi: 10.1186/s13148-020-00837-1 (PMC7137446; doi:10.1186/s13148-020-00837-1)
Supplement: Supplementary file 1 — Additional file 1: Supplement Data 1-3: Full list of gene associated with DM-CpG-Cluster and DM-isolated-CpG in naïve, memory T-cells, and monocyte (3 Excel files). [file 13148_2020_837_MOESM1_ESM.zip › Sup Data3_Monocyte DMgene list.xlsx]

## Sheet: Isolated Hypermethylation
Monocyte DM gene list
Isolated Hypermethylation
Gene Symbol	P-value	Relation to Island	Gene description
TCP11L1	1.06759e-17	Island	Homo sapiens t-complex 11, testis-specific-like 1 (TCP11L1), transcript variant 1, mRNA.
SNED1	2.94822e-17	Island	Homo sapiens sushi, nidogen and EGF-like domains 1 (SNED1), mRNA.
EP300	2.70453e-10	Island	Homo sapiens E1A binding protein p300 (EP300), mRNA.
GRAP	1.56648e-09	Island	Homo sapiens GRB2-related adaptor protein (GRAP), mRNA.
HDAC4	2.28511e-08	N_Shore	Homo sapiens histone deacetylase 4 (HDAC4), mRNA.
PEX7	9.61995e-07	Island	Homo sapiens peroxisomal biogenesis factor 7 (PEX7), mRNA.
PSMD8	1.20206e-06	Island	Homo sapiens proteasome (prosome, macropain) 26S subunit, non-ATPase, 8 (PSMD8), mRNA.
NCOR2	1.61183e-06	Island	Homo sapiens nuclear receptor corepressor 2 (NCOR2), transcript variant 1, mRNA.
RIMBP2	3.06406e-06	S_Shore	Homo sapiens RIMS binding protein 2 (RIMBP2), mRNA.
TNK2	4.67997e-06	Island	Homo sapiens tyrosine kinase, non-receptor, 2 (TNK2), transcript variant 1, mRNA.
EBPL	5.20617e-06	Island	Homo sapiens emopamil binding protein-like (EBPL), mRNA.
PCGF3	8.39854e-06	S_Shelf	Homo sapiens polycomb group ring finger 3 (PCGF3), mRNA.
FOXF1	9.05917e-06	N_Shore	Homo sapiens forkhead box F1 (FOXF1), mRNA.
KCNK10	9.29342e-06	OpenSea	Homo sapiens potassium channel, subfamily K, member 10 (KCNK10), transcript variant 3, mRNA.
APITD1-CORT	1.39099e-05	N_Shelf	Homo sapiens APITD1-CORT readthrough (APITD1-CORT), transcript variant 1, mRNA.
DOT1L	1.46475e-05	N_Shore	Homo sapiens DOT1-like histone H3K79 methyltransferase (DOT1L), mRNA.
CLIC6	1.51634e-05	Island	Homo sapiens chloride intracellular channel 6 (CLIC6), nuclear gene encoding mitochondrial protein, mRNA.
STIM2	1.6368e-05	OpenSea	Homo sapiens stromal interaction molecule 2 (STIM2), transcript variant 2, mRNA.
E2F7	1.77522e-05	Island	Homo sapiens E2F transcription factor 7 (E2F7), mRNA.
NEU2	1.78618e-05	OpenSea	Homo sapiens sialidase 2 (cytosolic sialidase) (NEU2), mRNA.
ANK3	1.8617e-05	OpenSea	Homo sapiens ankyrin 3, node of Ranvier (ankyrin G) (ANK3), transcript variant 1, mRNA.
CYP46A1	2.09212e-05	Island	Homo sapiens cytochrome P450, family 46, subfamily A, polypeptide 1 (CYP46A1), mRNA.
PTBP1	3.30727e-05	Island	Homo sapiens polypyrimidine tract binding protein 1 (PTBP1), transcript variant 1, mRNA.
GPR108	3.34891e-05	Island	Homo sapiens G protein-coupled receptor 108 (GPR108), mRNA.
RIDA	3.53613e-05	N_Shore	Homo sapiens heat-responsive protein 12 (HRSP12), mRNA.
KIAA0556	3.5465e-05	OpenSea	Homo sapiens KIAA0556 (KIAA0556), mRNA.
MIR1272	3.71157e-05	OpenSea	Homo sapiens microRNA 1272 (MIR1272), microRNA.
WFS1	4.29667e-05	S_Shelf	Homo sapiens Wolfram syndrome 1 (wolframin) (WFS1), transcript variant 1, mRNA.
OPRM1	4.36908e-05	OpenSea	Homo sapiens opioid receptor, mu 1 (OPRM1), transcript variant MOR1-K1, mRNA.
SOX2	4.70934e-05	OpenSea	Homo sapiens SRY (sex determining region Y)-box 2 (SOX2), mRNA.
MIR1471	4.80288e-05	OpenSea	Homo sapiens microRNA 1471 (MIR1471), microRNA.
IGFBPL1	5.60259e-05	N_Shore	Homo sapiens insulin-like growth factor binding protein-like 1 (IGFBPL1), mRNA.
ANO1	5.77519e-05	OpenSea	Homo sapiens anoctamin 1, calcium activated chloride channel (ANO1), transcript variant 1, mRNA.
ITM2B	5.8086e-05	Island	Homo sapiens integral membrane protein 2B (ITM2B), mRNA.
EXOC4	6.05953e-05	OpenSea	Homo sapiens exocyst complex component 4 (EXOC4), transcript variant 2, mRNA.
MIR1246	6.1464e-05	OpenSea	Homo sapiens microRNA 1246 (MIR1246), microRNA.
FKRP	6.46074e-05	Island	Homo sapiens fukutin related protein (FKRP), transcript variant 1, mRNA.
VAX2	6.70342e-05	Island	Homo sapiens ventral anterior homeobox 2 (VAX2), mRNA.
EPS8	7.51242e-05	Island	Homo sapiens epidermal growth factor receptor pathway substrate 8 (EPS8), mRNA.
GPATCH2	7.53803e-05	OpenSea	Homo sapiens G patch domain containing 2 (GPATCH2), mRNA.
RPS6KA2	8.17694e-05	N_Shelf	Homo sapiens ribosomal protein S6 kinase, 90kDa, polypeptide 2 (RPS6KA2), transcript variant 1, mRNA.
CTBP2	8.35985e-05	N_Shore	Homo sapiens C-terminal binding protein 2 (CTBP2), transcript variant 1, mRNA.
TNFAIP2	8.47739e-05	S_Shelf	Homo sapiens tumor necrosis factor, alpha-induced protein 2 (TNFAIP2), mRNA.
BAIAP2L1	8.625e-05	N_Shelf	Homo sapiens BAI1-associated protein 2-like 1 (BAIAP2L1), mRNA.
EMX1	8.7766e-05	N_Shore	Homo sapiens empty spiracles homeobox 1 (EMX1), mRNA.
TENM2	8.90502e-05	OpenSea	Homo sapiens teneurin transmembrane protein 2 (TENM2), mRNA.
PTDSS2	8.95443e-05	S_Shelf	Homo sapiens phosphatidylserine synthase 2 (PTDSS2), mRNA.
SMPD3	9.20782e-05	S_Shore	Homo sapiens sphingomyelin phosphodiesterase 3, neutral membrane (neutral sphingomyelinase II) (SMPD3), mRNA.

## Sheet: Isolated Hypomethylation
Monocyte DM gene list
Isolated Hypomethylation
Gene Symbol	P-value	Relation to Island	Gene description
FBRSL1	6.53282e-10	N_Shore	Homo sapiens fibrosin-like 1 (FBRSL1), mRNA.
NUFIP1	1.99251e-08	Island	Homo sapiens nuclear fragile X mental retardation protein interacting protein 1 (NUFIP1), mRNA.
WDR7	4.1083e-08	Island	Homo sapiens WD repeat domain 7 (WDR7), transcript variant 2, mRNA.
ALG9	2.82568e-07	S_Shore	Homo sapiens ALG9, alpha-1,2-mannosyltransferase (ALG9), transcript variant 2, mRNA.
YRDC	3.05398e-07	Island	Homo sapiens yrdC domain containing (E. coli) (YRDC), nuclear gene encoding mitochondrial protein, mRNA.
SLC16A8	6.29108e-07	Island	Homo sapiens solute carrier family 16, member 8 (monocarboxylic acid transporter 3) (SLC16A8), mRNA.
NUCKS1	6.30087e-07	Island	Homo sapiens nuclear casein kinase and cyclin-dependent kinase substrate 1 (NUCKS1), mRNA.
BNIP3L	9.36701e-07	Island	Homo sapiens BCL2/adenovirus E1B 19kDa interacting protein 3-like (BNIP3L), mRNA.
CREBBP	9.57431e-07	N_Shore	Homo sapiens CREB binding protein (CREBBP), transcript variant 1, mRNA.
RAB11FIP3	2.28108e-06	Island	Homo sapiens RAB11 family interacting protein 3 (class II) (RAB11FIP3), transcript variant 1, mRNA.
NA	2.36507e-06	N_Shore	Homo sapiens microRNA 3676 (MIR3676), microRNA.
ST3GAL4	3.30731e-06	OpenSea	Homo sapiens ST3 beta-galactoside alpha-2,3-sialyltransferase 4 (ST3GAL4), transcript variant 3, mRNA.
PLEKHO1	3.99054e-06	Island	Homo sapiens pleckstrin homology domain containing, family O member 1 (PLEKHO1), mRNA.
PSMD8	4.64552e-06	N_Shore	Homo sapiens proteasome (prosome, macropain) 26S subunit, non-ATPase, 8 (PSMD8), mRNA.
CETN1	4.93008e-06	N_Shelf	Homo sapiens centrin, EF-hand protein, 1 (CETN1), mRNA.
ADGRB3	6.24528e-06	OpenSea	Homo sapiens brain-specific angiogenesis inhibitor 3 (BAI3), mRNA.
RREB1	7.37892e-06	Island	Homo sapiens ras responsive element binding protein 1 (RREB1), transcript variant 4, mRNA.
RORA	8.66731e-06	Island	Homo sapiens RAR-related orphan receptor A (RORA), transcript variant 1, mRNA.
WDR6	1.05915e-05	Island	Homo sapiens WD repeat domain 6 (WDR6), mRNA.
MYCBP2	1.15974e-05	Island	Homo sapiens MYC binding protein 2, E3 ubiquitin protein ligase (MYCBP2), mRNA.
SERPINB8	1.24933e-05	Island	Homo sapiens serpin peptidase inhibitor, clade B (ovalbumin), member 8 (SERPINB8), transcript variant 3, mRNA.
ISYNA1	1.36334e-05	Island	Homo sapiens inositol-3-phosphate synthase 1 (ISYNA1), transcript variant 1, mRNA.
SUPT3H	1.40164e-05	Island	Homo sapiens suppressor of Ty 3 homolog (S. cerevisiae) (SUPT3H), transcript variant 1, mRNA.
ZNF879	1.54742e-05	Island	Homo sapiens zinc finger protein 879 (ZNF879), mRNA.
EFNA5	1.57955e-05	OpenSea	Homo sapiens ephrin-A5 (EFNA5), mRNA.
ABR	1.7974e-05	OpenSea	Homo sapiens active BCR-related (ABR), transcript variant 5, non-coding RNA.
PUS10	1.8244e-05	OpenSea	Homo sapiens pseudouridylate synthase 10 (PUS10), mRNA.
MB21D1	1.95588e-05	Island	Homo sapiens Mab-21 domain containing 1 (MB21D1), mRNA.
MAN1A1	2.02436e-05	Island	Homo sapiens mannosidase, alpha, class 1A, member 1 (MAN1A1), mRNA.
B3GNTL1	2.31316e-05	Island	Homo sapiens UDP-GlcNAc:betaGal beta-1,3-N-acetylglucosaminyltransferase-like 1 (B3GNTL1), mRNA.
KXD1	2.3588e-05	S_Shore	Homo sapiens KxDL motif containing 1 (KXD1), transcript variant 2, mRNA.
PARD3	2.36283e-05	OpenSea	Homo sapiens par-3 partitioning defective 3 homolog (C. elegans) (PARD3), transcript variant 9, mRNA.
MAP4K1	2.88468e-05	Island	Homo sapiens mitogen-activated protein kinase kinase kinase kinase 1 (MAP4K1), transcript variant 1, mRNA.
TET3	2.9573e-05	Island	Homo sapiens tet methylcytosine dioxygenase 3 (TET3), mRNA.
ADPRM	3.00523e-05	Island	Homo sapiens ADP-ribose/CDP-alcohol diphosphatase, manganese-dependent (ADPRM), mRNA.
PROKR2	4.34452e-05	N_Shore	Homo sapiens prokineticin receptor 2 (PROKR2), mRNA.
ZEB1-AS1	4.45024e-05	Island	Homo sapiens ZEB1 antisense RNA 1 (ZEB1-AS1), non-coding RNA.
RING1	4.61283e-05	Island	Homo sapiens ring finger protein 1 (RING1), mRNA.
RNU6-16P	4.67527e-05	Island	Homo sapiens RNA, U6 small nuclear 16, pseudogene (RNU6-16P), small nuclear RNA.
PPM1F	4.75815e-05	N_Shore	Homo sapiens protein phosphatase, Mg2+/Mn2+ dependent, 1F (PPM1F), mRNA.
BCL6	4.82509e-05	S_Shelf	Homo sapiens B-cell CLL/lymphoma 6 (BCL6), transcript variant 1, mRNA.
TPRA1	4.84118e-05	N_Shore	Homo sapiens transmembrane protein, adipocyte asscociated 1 (TPRA1), transcript variant 3, mRNA.
SKAP2	5.08511e-05	Island	Homo sapiens src kinase associated phosphoprotein 2 (SKAP2), mRNA.
TSPYL5	5.38449e-05	OpenSea	Homo sapiens TSPY-like 5 (TSPYL5), mRNA.
SAAL1	5.42335e-05	Island	Homo sapiens serum amyloid A-like 1 (SAAL1), mRNA.
MED25	5.44212e-05	Island	Homo sapiens mediator complex subunit 25 (MED25), mRNA.
LZIC	5.64905e-05	N_Shore	Homo sapiens leucine zipper and CTNNBIP1 domain containing (LZIC), mRNA.
MIR1204	5.70916e-05	OpenSea	Homo sapiens microRNA 1204 (MIR1204), microRNA.
MMP28	5.92479e-05	S_Shore	Homo sapiens matrix metallopeptidase 28 (MMP28), transcript variant 1, mRNA.
TRIM65	6.31656e-05	N_Shore	Homo sapiens tripartite motif containing 65 (TRIM65), transcript variant 1, mRNA.
FKBP5	6.369e-05	Island	Homo sapiens FK506 binding protein 5 (FKBP5), transcript variant 1, mRNA.
PRR34	6.45354e-05	S_Shore	Homo sapiens chromosome 22 open reading frame 26 (C22orf26), mRNA.
RFPL2	6.58153e-05	OpenSea	Homo sapiens ret finger protein-like 2 (RFPL2), transcript variant 4, mRNA.
KREMEN2	7.28983e-05	Island	Homo sapiens kringle containing transmembrane protein 2 (KREMEN2), transcript variant 4, mRNA.
GMPPA	7.39065e-05	S_Shore	Homo sapiens GDP-mannose pyrophosphorylase A (GMPPA), transcript variant 2, mRNA.
C19orf66	7.52189e-05	Island	Homo sapiens chromosome 19 open reading frame 66 (C19orf66), mRNA.
ACCS	7.54092e-05	N_Shelf	Homo sapiens 1-aminocyclopropane-1-carboxylate synthase homolog (Arabidopsis)(non-functional) (ACCS), transcript variant 2, mRNA.
CAMK2D	7.56488e-05	Island	Homo sapiens calcium/calmodulin-dependent protein kinase II delta (CAMK2D), transcript variant 3, mRNA.
CTNNBIP1	7.58728e-05	Island	Homo sapiens catenin, beta interacting protein 1 (CTNNBIP1), transcript variant 1, mRNA.
COPZ1	7.72491e-05	OpenSea	Homo sapiens coatomer protein complex, subunit zeta 1 (COPZ1), transcript variant 1, mRNA.
COG2	7.74636e-05	Island	Homo sapiens component of oligomeric golgi complex 2 (COG2), transcript variant 1, mRNA.
CNPY3	8.16588e-05	OpenSea	Homo sapiens canopy 3 homolog (zebrafish) (CNPY3), mRNA.
ATP2A3	8.30115e-05	Island	Homo sapiens ATPase, Ca++ transporting, ubiquitous (ATP2A3), transcript variant 4, mRNA.
APOE	8.45553e-05	N_Shelf	Homo sapiens apolipoprotein E (APOE), mRNA.
RAB35	8.52833e-05	S_Shore	Homo sapiens RAB35, member RAS oncogene family (RAB35), transcript variant 1, mRNA.
ANP32E	8.64219e-05	Island	Homo sapiens acidic (leucine-rich) nuclear phosphoprotein 32 family, member E (ANP32E), transcript variant 3, mRNA.
C3orf58	8.82235e-05	Island	Homo sapiens chromosome 3 open reading frame 58 (C3orf58), transcript variant 1, mRNA.
STYXL1	8.90894e-05	OpenSea	Homo sapiens serine/threonine/tyrosine interacting-like 1 (STYXL1), mRNA.
SCARA5	9.37492e-05	OpenSea	Homo sapiens scavenger receptor class A, member 5 (putative) (SCARA5), mRNA.
WNT3	9.43158e-05	Island	Homo sapiens wingless-type MMTV integration site family, member 3 (WNT3), mRNA.
AQP4	9.66618e-05	S_Shore	Homo sapiens aquaporin 4 (AQP4), transcript variant b, mRNA.

## Sheet: Cluster Hypermethylation
Monocyte DM gene list
Cluster Hypermethylation
Gene Symbol	nb of selecting probe	max score	Gene description
ASZ1	1	4	Homo sapiens ankyrin repeat, SAM and basic leucine zipper domain containing 1 (ASZ1), transcript variant 1, mRNA.
OR10C1	2	4	Homo sapiens olfactory receptor, family 10, subfamily C, member 1 (OR10C1), mRNA.
FHL2	2	3	Homo sapiens four and a half LIM domains 2 (FHL2), transcript variant 2, mRNA.
ZNF251	1	3	Homo sapiens zinc finger protein 251 (ZNF251), mRNA.
ABAT	1	2	Homo sapiens 4-aminobutyrate aminotransferase (ABAT), nuclear gene encoding mitochondrial protein, transcript variant 2, mRNA.
ADARB2-AS1	1	2	Homo sapiens ADARB2 antisense RNA 1 (ADARB2-AS1), non-coding RNA.
AP2M1	1	2	Homo sapiens adaptor-related protein complex 2, mu 1 subunit (AP2M1), transcript variant 2, mRNA.
APOB	1	2	Homo sapiens apolipoprotein B (APOB), mRNA.
EEF2	1	2	Homo sapiens eukaryotic translation elongation factor 2 (EEF2), mRNA.
FAM131C	1	2	Homo sapiens family with sequence similarity 131, member C (FAM131C), mRNA.
FGFRL1	1	2	Homo sapiens fibroblast growth factor receptor-like 1 (FGFRL1), transcript variant 3, mRNA.
KRT40	1	2	Homo sapiens keratin 40 (KRT40), mRNA.
LOC400685	1	2	Homo sapiens uncharacterized LOC400685 (LOC400685), non-coding RNA.
LOC728752	1	2	Homo sapiens uncharacterized LOC728752 (LOC728752), non-coding RNA.
MARCH11	1	2	Homo sapiens membrane-associated ring finger (C3HC4) 11 (MARCH11), mRNA.
NCMAP	1	2	Homo sapiens noncompact myelin associated protein (NCMAP), mRNA.
SCYL1	1	2	Homo sapiens SCY1-like 1 (S. cerevisiae) (SCYL1), transcript variant A, mRNA.
SDK1	1	2	Homo sapiens sidekick cell adhesion molecule 1 (SDK1), transcript variant 1, mRNA.
TRIM26	1	2	Homo sapiens tripartite motif containing 26 (TRIM26), transcript variant 1, mRNA.

## Sheet: Cluster Hypomethylation
Monocyte DM gene list
Cluster Hypomethylation
Gene Symbol	nb of selecting probe	max score	Gene description
IER3	1	4	Homo sapiens immediate early response 3 (IER3), mRNA.
IFITM1	1	4	Homo sapiens interferon induced transmembrane protein 1 (IFITM1), mRNA.
ZNF311	1	4	Homo sapiens zinc finger protein 311 (ZNF311), mRNA.
ESRRG	2	3	Homo sapiens estrogen-related receptor gamma (ESRRG), transcript variant 10, mRNA.
FAM30A	2	3	Homo sapiens KIAA0125 (KIAA0125), non-coding RNA.
NFATC4	2	3	Homo sapiens nuclear factor of activated T-cells, cytoplasmic, calcineurin-dependent 4 (NFATC4), transcript variant 5, mRNA.
PRMT1	2	3	Homo sapiens protein arginine methyltransferase 1 (PRMT1), transcript variant 4, mRNA.
RFPL2	2	3	Homo sapiens ret finger protein-like 2 (RFPL2), transcript variant 2, mRNA.
SOCS3	2	3	Homo sapiens suppressor of cytokine signaling 3 (SOCS3), mRNA.
TOM1L1	2	3	Homo sapiens target of myb1 (chicken)-like 1 (TOM1L1), mRNA.
TTYH3	2	3	Homo sapiens tweety homolog 3 (Drosophila) (TTYH3), mRNA.
AKAP8L	3	2	Homo sapiens A kinase (PRKA) anchor protein 8-like (AKAP8L), mRNA.
C11orf58	3	2	Homo sapiens chromosome 11 open reading frame 58 (C11orf58), mRNA.
CHD9	3	2	Homo sapiens chromodomain helicase DNA binding protein 9 (CHD9), mRNA.
CMC1	3	2	Homo sapiens COX assembly mitochondrial protein 1 homolog (S. cerevisiae) (CMC1), nuclear gene encoding mitochondrial protein, mRNA.
CYP11A1	3	2	Homo sapiens cytochrome P450, family 11, subfamily A, polypeptide 1 (CYP11A1), transcript variant 2, mRNA.
DEGS2	3	2	Homo sapiens delta(4)-desaturase, sphingolipid 2 (DEGS2), mRNA.
DIP2C	3	2	Homo sapiens DIP2 disco-interacting protein 2 homolog C (Drosophila) (DIP2C), mRNA.
ECHDC3	3	2	Homo sapiens enoyl CoA hydratase domain containing 3 (ECHDC3), nuclear gene encoding mitochondrial protein, mRNA.
FGFBP2	3	2	Homo sapiens fibroblast growth factor binding protein 2 (FGFBP2), mRNA.
HERPUD2	3	2	Homo sapiens HERPUD family member 2 (HERPUD2), mRNA.
KCNK10	3	2	Homo sapiens potassium channel, subfamily K, member 10 (KCNK10), transcript variant 3, mRNA.
LMLN	3	2	Homo sapiens leishmanolysin-like (metallopeptidase M8 family) (LMLN), transcript variant 3, non-coding RNA.
LRRC14B	3	2	Homo sapiens leucine rich repeat containing 14B (LRRC14B), mRNA.
MAGI2-AS3	3	2	Homo sapiens MAGI2 antisense RNA 3 (MAGI2-AS3), transcript variant 1, non-coding RNA.
MCF2L	3	2	Homo sapiens MCF.2 cell line derived transforming sequence-like (MCF2L), transcript variant 2, mRNA.
MIR124-3	3	2	Homo sapiens microRNA 124-3 (MIR124-3), microRNA.
MT1M	3	2	Homo sapiens metallothionein 1M (MT1M), mRNA.
MUC5B	3	2	Homo sapiens mucin 5B, oligomeric mucus/gel-forming (MUC5B), mRNA.
NRXN2	3	2	Homo sapiens neurexin 2 (NRXN2), transcript variant beta, mRNA.
NUCB1	3	2	Homo sapiens nucleobindin 1 (NUCB1), mRNA.
PCYOX1	3	2	Homo sapiens prenylcysteine oxidase 1 (PCYOX1), mRNA.
PPP1R15A	3	2	Homo sapiens protein phosphatase 1, regulatory subunit 15A (PPP1R15A), mRNA.
PRSS23	3	2	Homo sapiens protease, serine, 23 (PRSS23), mRNA.
PYROXD2	3	2	Homo sapiens pyridine nucleotide-disulphide oxidoreductase domain 2 (PYROXD2), mRNA.
RNF180	3	2	Homo sapiens ring finger protein 180 (RNF180), transcript variant 2, mRNA.
RTP5	3	2	Homo sapiens CXXC finger protein 11 (CXXC11), mRNA.
VSIG2	3	2	Homo sapiens V-set and immunoglobulin domain containing 2 (VSIG2), mRNA.
ZUFSP	3	2	Homo sapiens zinc finger with UFM1-specific peptidase domain (ZUFSP), mRNA.
