# Supplementary material for: Differential CpG DNA methylation in peripheral naïve CD4+ T-cells in early rheumatoid arthritis patients
Source: Clin Epigenetics. 2020 Apr 7;12:54. doi: 10.1186/s13148-020-00837-1 (PMC7137446; doi:10.1186/s13148-020-00837-1)
Supplement: Supplementary file 2 — Additional file 2: Supplementary LIST-1(1 Excel sheet), Supplementary LIST-2 (1 Excel sheet), Supplementary LIST-3 (1 Excel sheet), Supplementary LIST-4: Full list of gene included in the STRING analysis for naïve CD4+T-cells. (1 Excel sheet). [file 13148_2020_837_MOESM2_ESM.xlsx]

## Sheet: LIST1-DMRcate
Chromosome	start	end	width	no.cpgs	minfdr	maxbetafc	meanbetafc	Gene Symbol
chr6	33244709	33246895	2187	52	1.62545e-34	-0.126438	-0.0256663	B3GALT4
chr6	30042626	30044259	1634	34	3.45332e-25	0.0731364	0.0257383	RNF39
chr10	135050326	135051581	1256	30	2.83633e-14	0.12858	0.0431599	VENTX
chr6	32116016	32117088	1073	27	2.60962e-15	0.117231	0.0653105	PRRT1
chr4	154710750	154712145	1396	26	5.56603e-16	0.10527	0.0420116	SFRP2
chr3	24536231	24537407	1177	22	2.88403e-16	0.0786353	0.0295347	THRB-AS1
chr6	133562193	133562776	584	21	9.17446e-13	0.0521301	0.0182762	EYA4
chr6	33288941	33289719	779	18	1.11237e-19	-0.0891117	-0.0277745	DAXX
chr6	32819858	32820586	729	17	3.70987e-19	-0.198812	-0.0842589	TAP1
chr6	33172902	33173927	1026	15	2.0363e-13	-0.0838491	-0.0353498	HSD17B8
chr11	2919689	2920564	876	15	1.99741e-15	-0.109773	-0.0268258	SLC22A18AS
chr4	1202509	1203049	541	15	1.73133e-10	-0.0693514	-0.0215857	SPON2
chr19	52390810	52391789	980	14	7.49853e-13	0.121707	0.0613673	ZNF577
chr6	29692082	29692995	914	13	1.65176e-15	-0.158056	-0.111666	HLA-F
chr6	33383819	33385314	1496	13	5.89702e-37	-0.186884	-0.069079	CUTA
chr17	6678929	6679781	853	13	7.98412e-13	0.0605236	0.0380136	FBXO39
chr16	8806359	8807043	685	13	4.98523e-20	0.115181	0.0683109	ABAT
chr6	30653167	30653799	633	12	5.10904e-11	-0.0810932	-0.0140627	PPP1R18
chr16	86546374	86548323	1950	12	0	-0.166702	-0.00700026	FOXF1
chr8	38964500	38965492	993	12	2.57074e-12	0.0838152	0.0502978	ADAM32
chr10	104535276	104536695	1420	12	1.17067e-21	0.16436	0.085376	WBP1L
chr17	57915665	57918682	3018	11	6.94193e-17	-0.250866	-0.189894	VMP1
chr17	47286719	47288569	1851	11	2.19297e-21	-0.171133	-0.0773149	GNGT2
chr2	69001115	69002218	1104	11	5.12794e-12	-0.0943264	-0.00986365	ARHGAP25
chr5	16935950	16936819	870	11	4.32488e-11	0.0578426	0.0205582	MYO10
chr2	157183755	157185558	1804	11	3.00882e-10	0.0978324	0.0449155	NR4A2
chr6	29943188	29943677	490	11	1.98369e-13	0.125597	0.0495835	HLA-J
chr10	124908427	124910550	2124	11	3.9159e-28	0.151068	0.0694472	HMX2
chr2	225265963	225266876	914	11	3.43667e-16	0.146645	0.0790404	FAM124B
chr22	30476089	30476525	437	11	1.71079e-16	0.15623	0.0991101	HORMAD2
chr11	65194933	65196696	1764	10	3.40481e-23	-0.186627	-0.0923993	NEAT1
chr16	1609393	1611342	1950	10	1.09098e-14	-0.191001	-0.0675533	IFT140
chr6	149805995	149806732	738	10	2.40999e-17	-0.15531	-0.0624761	ZC3H12D
chr6	33240388	33241633	1246	10	3.30505e-20	-0.103005	-0.0547218	RPS18
chr1	25291905	25292412	508	10	1.64193e-10	-0.0544574	-0.0329841	RUNX3
chr17	56769696	56770424	729	10	1.45999e-11	-0.0668074	-0.0145346	RAD51C
chr8	104153148	104153829	682	10	2.94012e-16	0.059914	0.0393349	BAALC
chr5	78407418	78408253	836	10	2.80901e-11	0.0857032	0.045181	BHMT
chr3	46448496	46449313	818	10	8.00593e-12	0.10917	0.0493517	CCRL2
chr19	35530755	35532097	1343	10	9.20013e-19	0.125688	0.0608904	HPN
chr17	25798202	25799447	1246	9	5.72508e-34	-0.212602	-0.123027	KSR1
chr6	31544694	31545473	780	9	1.2354e-23	-0.211258	-0.102342	TNF
chr17	75084623	75085182	560	9	6.45784e-11	-0.0574125	-0.0152361	SNHG20
chr5	171614719	171615472	754	9	7.47785e-12	0.0748112	0.0130003	STK10
chr6	44186914	44187226	313	9	1.14471e-09	0.0603245	0.0233962	SLC29A1
chr16	20817429	20817844	416	9	3.1049e-11	0.0719389	0.0269977	ERI2
chr1	9884565	9885039	475	9	2.61101e-12	0.0904059	0.0446931	CLSTN1
chr1	3567986	3568245	260	9	4.93411e-10	0.0902924	0.053074	TP73
chr12	89744150	89744877	728	9	5.82814e-13	0.176238	0.0929003	DUSP6
chr5	1268644	1269309	666	8	2.2758e-18	-0.181214	-0.0643505	TERT
chr19	49992527	49993873	1347	8	2.44372e-18	-0.0902891	-0.0585361	RPL13A
chr20	48099146	48099479	334	8	1.40297e-11	0.0704437	0.0257089	KCNB1
chr1	38100255	38101266	1012	8	1.69868e-16	0.0514439	0.0264839	RSPO1
chr10	47083283	47083632	350	8	4.96392e-13	0.0782902	0.0400893	ANXA8
chr7	24797486	24797884	399	8	3.46498e-10	0.0752557	0.0535955	GSDME
chr17	46669113	46670029	917	8	1.07339e-20	0.179331	0.0770014	HOXB-AS3
chr17	1961109	1962627	1519	8	1.31289e-26	0.183664	0.109256	HIC1
chr17	41738893	41740208	1316	7	2.53062e-28	-0.21868	-0.168684	MEOX1
chr1	159046391	159047163	773	7	8.35442e-17	-0.192866	-0.131982	AIM2
chr12	6442526	6443282	757	7	3.77594e-11	-0.106452	-0.077381	TNFRSF1A
chr11	14664598	14665070	473	7	2.15253e-11	-0.145937	-0.0658486	PSMA1
chr6	32158927	32159933	1007	7	4.86072e-16	-0.14781	-0.0606815	GPSM3
chr17	43324001	43324904	904	7	3.25843e-21	-0.109389	-0.0357917	FMNL1
chr6	52441305	52442149	845	7	2.96894e-12	0.0819226	0.0231021	TRAM2
chr19	56988398	56989102	705	7	9.11494e-11	0.0597258	0.0297549	ZNF667
chr21	34774627	34775459	833	7	1.62975e-20	0.167351	0.0561431	IFNGR2
chr2	74729100	74729710	611	7	7.12804e-11	0.111939	0.0612408	LBX2
chr17	37894165	37894944	780	7	6.93792e-12	0.129033	0.0836796	GRB7
chr7	2773782	2774654	873	7	8.05053e-13	0.194877	0.124685	GNA12
chr15	45027253	45028595	1343	6	1.22688e-14	-0.257555	-0.179766	TRIM69
chr10	63809073	63809170	98	6	4.23645e-16	-0.179917	-0.143896	ARID5B
chr16	30485383	30485966	584	6	5.79524e-12	-0.16125	-0.124915	ITGAL
chr11	315751	316456	706	6	2.76609e-15	-0.202598	-0.122216	IFITM1
chr11	67205739	67206434	696	6	8.19926e-13	-0.170261	-0.0860884	CORO1B
chr6	32810258	32810833	576	6	7.1978e-13	-0.122292	-0.0829919	PSMB8
chr6	33141152	33141696	545	6	7.43662e-11	-0.108023	-0.0537901	COL11A2
chr6	31431312	31431969	658	6	2.24023e-16	-0.131319	-0.0524684	HCP5
chr6	31698651	31698744	94	6	1.32119e-09	-0.0729639	-0.0145741	CLIC1
chr13	48807147	48807339	193	6	3.65308e-10	0.0852217	0.0205724	ITM2B
chr10	25464259	25464719	461	6	2.92562e-10	0.0738167	0.0330899	GPR158-AS1
chr17	46114237	46114811	575	6	2.21264e-10	0.0628767	0.0359085	COPZ2
chr5	102201421	102201890	470	6	2.26797e-10	0.0635222	0.0396954	PAM
chr19	4769592	4769690	99	6	2.09729e-15	0.073453	0.0464296	MIR7-3HG
chr22	50523955	50524691	737	6	1.2593e-13	0.0943795	0.0532915	MLC1
chr12	54132086	54132568	483	6	5.15911e-10	0.106185	0.0556188	CALCOCO1
chr19	58545285	58545837	553	6	1.05874e-10	0.114814	0.0615253	ZSCAN1
chr4	40632299	40632860	562	6	7.53584e-12	0.112579	0.0860302	RBM47
chr10	30723892	30724374	483	6	2.28561e-10	0.153173	0.100198	MAP3K8
chr20	45179157	45179413	257	6	3.55033e-21	0.138557	0.102832	OCSTAMP
chr2	240196284	240197131	848	5	1.86025e-22	-0.178814	-0.129234	HDAC4
chr10	1156176	1156594	419	5	2.11256e-10	-0.168395	-0.10265	WDR37
chr11	62620843	62621406	564	5	2.08427e-10	-0.123708	-0.102436	SNHG1
chr17	76128906	76129533	628	5	4.22225e-17	-0.133595	-0.100653	TMC8
chr1	145715134	145715719	586	5	2.14972e-15	-0.12863	-0.0868591	NBPF20
chr16	1078689	1079316	628	5	5.60741e-20	-0.169445	-0.0812531	SSTR5-AS1
chr1	9774742	9775985	1244	5	1.58519e-13	-0.132555	-0.0726681	PIK3CD
chr7	155790771	155791371	601	5	1.15651e-10	-0.113073	-0.0652266	SHH
chr17	40439433	40440022	590	5	8.79207e-12	-0.105839	-0.0596932	STAT5A
chr6	30458237	30458730	494	5	1.50318e-17	-0.102996	-0.0467184	HLA-E
chr15	77286232	77287345	1114	5	4.25209e-16	-0.0983177	-0.0436107	PSTPIP1
chr2	70312492	70313417	926	5	5.96178e-13	-0.0747765	-0.0248693	PCBP1-AS1
chr1	11898405	11898805	401	5	5.64193e-10	-0.0706228	-0.0205743	CLCN6
chr11	192897	193062	166	5	5.34888e-11	-0.054898	-0.0159549	SCGB1C1
chr7	19812479	19812592	114	5	1.78534e-09	0.0543593	0.0263503	TMEM196
chr13	52980237	52980671	435	5	1.075e-10	0.10207	0.0266912	THSD1
chr13	79170146	79170627	482	5	3.31983e-11	0.0524517	0.0274401	RNF219-AS1
chr1	156261200	156261403	204	5	5.32434e-11	0.0653085	0.0516896	TMEM79
chr16	21170927	21171239	313	5	7.42533e-11	0.218665	0.103574	TMEM159
chr11	57529255	57529614	360	5	8.34632e-12	0.14478	0.103694	CTNND1
chr18	13611370	13611489	120	5	8.03471e-10	0.1548	0.133367	LDLRAD4
chr16	89390609	89390968	360	4	1.12435e-11	-0.18054	-0.120557	ANKRD11
chr1	37940813	37941854	1042	4	4.93411e-10	-0.149555	-0.107893	ZC3H12A
chr5	96293389	96294344	956	4	3.67524e-17	-0.136176	-0.105924	LNPEP
chr11	67203360	67203661	302	4	1.74245e-19	-0.176163	-0.101929	PTPRCAP
chr16	30198370	30198517	148	4	1.72514e-10	-0.155874	-0.0960753	BOLA2
chr10	73849106	73849626	521	4	5.43117e-11	-0.105429	-0.0889042	ANAPC16
chr12	7066563	7066825	263	4	1.49012e-10	-0.109081	-0.0844103	PTPN6
chr1	45274048	45274600	553	4	1.55877e-12	-0.0933726	-0.0624509	BTBD19
chr17	27049137	27050042	906	4	2.08256e-14	-0.0986144	-0.0414268	RPL23A
chr17	7555132	7555411	280	4	1.6692e-10	0.0607931	0.0337599	ATP1B2
chr14	61748243	61748440	198	4	6.88732e-10	0.132389	0.0564804	PRKCH
chr8	27468684	27469186	503	4	2.86555e-10	0.0733358	0.0590571	CLU
chr15	91427184	91427605	422	4	9.61941e-11	0.119097	0.0630442	FES
chr5	1503259	1503979	721	4	2.1391e-13	0.268312	0.132278	LPCAT1
chr3	27761408	27762095	688	4	5.6077e-14	0.204218	0.135025	EOMES
chr20	42574332	42574624	293	4	2.94862e-11	0.16742	0.141909	TOX2
chr22	40081520	40082316	797	4	8.62962e-13	0.169406	0.142161	CACNA1I
chr3	50645106	50645426	321	3	9.11494e-11	-0.19069	-0.168527	CISH
chr8	128808017	128808554	538	3	6.12293e-15	-0.185943	-0.132758	PVT1
chr4	1304836	1305113	278	3	1.12183e-09	-0.158611	-0.120719	MAEA
chr6	447226	447777	552	3	3.99079e-12	-0.131273	-0.109136	IRF4
chr1	28843736	28844028	293	3	4.80514e-17	-0.147697	-0.103333	RCC1
chr15	49462118	49462157	40	3	4.51136e-10	-0.110704	-0.0795529	GALK2
chr19	47289410	47289611	202	3	1.16669e-10	-0.109178	-0.0727567	SLC1A5
chr1	155931629	155931858	230	3	5.57124e-14	-0.0852012	-0.0684539	ARHGEF2
chr2	158184535	158184641	107	3	5.99623e-10	-0.11173	-0.0676921	ERMN
chr14	99712336	99712966	631	3	5.71734e-11	-0.120959	-0.0547631	BCL11B
chr6	30586293	30586468	176	3	1.34901e-11	-0.0680644	-0.0542963	MRPS18B
chr11	1994902	1994977	76	3	8.67243e-10	-0.0580248	-0.0471603	MRPL23-AS1
chr19	18228948	18229454	507	3	1.39644e-12	-0.0716494	-0.0403064	MAST3
chr13	114886700	114886770	71	3	1.55325e-09	-0.0590297	-0.039375	RASA3
chr22	38597193	38597807	615	3	3.23208e-24	-0.105524	-0.0354082	MAFF
chr11	118781763	118781813	51	3	2.01454e-09	-0.0658917	-0.0181597	BCL9L
chr17	64831377	64831573	197	3	2.0801e-10	0.0689192	0.0230192	CACNG5
chr10	21822787	21822977	191	3	2.9471e-10	0.0507814	0.026724	MLLT10
chr14	93415143	93415226	84	3	3.64899e-28	0.103907	0.035723	ITPK1
chr6	28458175	28458328	154	3	3.89768e-10	0.098871	0.0632171	GPX6
chr1	65730481	65731107	627	3	7.13255e-11	0.0882508	0.0812624	DNAJC6
chr16	85650374	85650522	149	3	2.48625e-10	0.107036	0.0867956	GSE1
chr1	200842756	200843156	401	3	1.88685e-10	0.123486	0.0896396	GPR25
chr1	244214206	244214679	474	3	4.49308e-12	0.177215	0.0975457	ZBTB18
chr17	44847220	44847427	208	3	6.47007e-14	0.11575	0.101285	WNT3
chr17	71898817	71898904	88	3	8.4256e-11	0.147948	0.117156	LINC00469
chr15	94840793	94841112	320	3	2.0448e-10	0.178869	0.128343	MCTP2
chr19	1851995	1852165	171	3	7.67962e-10	0.147479	0.133094	KLF16
chr12	54653364	54653427	64	3	5.46809e-10	0.205735	0.15895	CBX5
chr10	11574300	11574616	317	3	2.39627e-10	0.28676	0.212061	USP6NL
chr4	2748026	2748332	307	2	2.51058e-15	-0.196024	-0.173909	TNIP2
chr4	90227740	90227879	140	2	1.91199e-12	-0.268696	-0.161339	GPRIN3
chr19	40169839	40169912	74	2	2.3418e-10	-0.172508	-0.151782	LGALS17A
chr16	31119067	31119196	130	2	2.49177e-10	-0.163107	-0.149232	BCKDK
chr2	231737752	231737958	207	2	4.68732e-11	-0.162627	-0.126568	ITM2C
chr6	2940619	2940957	339	2	1.57054e-16	-0.162834	-0.125294	SERPINB6
chr21	46348306	46348443	138	2	1.7099e-10	-0.185203	-0.11567	ITGB2
chr2	10470465	10470961	497	2	2.01475e-12	-0.116855	-0.115534	HPCAL1
chr11	72379867	72380070	204	2	3.60496e-11	-0.119805	-0.100005	PDE2A
chr10	43891547	43892075	529	2	6.41062e-11	-0.145195	-0.0826386	HNRNPF
chr17	38183170	38183370	201	2	6.44364e-11	-0.087481	-0.0645869	MED24
chr16	1053715	1053741	27	2	2.64203e-10	-0.0711962	-0.0482962	SOX8
chr3	52255721	52255762	42	2	1.28872e-09	-0.053321	-0.0352773	TLR9
chr6	35182216	35182508	293	2	7.52127e-10	0.0657677	0.0516257	SCUBE3
chr14	24641501	24641706	206	2	7.33559e-10	0.0973961	0.0905297	REC8
chr13	88328471	88328813	343	2	6.48806e-12	0.101329	0.0951425	SLITRK5
chr5	77253974	77253990	17	2	2.09148e-09	0.127467	0.111752	AP3B1
chr5	139526080	139526226	147	2	1.22901e-09	0.162213	0.113823	IGIP
chr4	6659735	6659805	71	2	2.3287e-10	0.131471	0.131068	MRFAP1
chr11	8931473	8931708	236	2	2.65901e-21	0.182356	0.155199	ST5
chr1	167690438	167690726	289	2	1.21623e-10	0.181979	0.16571	MPZL1
chr13	50194554	50194643	90	2	5.73202e-11	0.344147	0.312072	ARL11
chr12	47609865	47609865	1	1	1.76389e-10	-0.196207	-0.196207	PCED1B
chr4	6691093	6691093	1	1	1.52205e-09	-0.165423	-0.165423	S100P
chr8	23313978	23313978	1	1	3.80179e-13	-0.136313	-0.136313	ENTPD4
chr12	7055153	7055153	1	1	2.90833e-10	-0.133206	-0.133206	C12orf57
chr7	1073255	1073255	1	1	8.68591e-11	-0.123136	-0.123136	C7orf50
chr17	74260692	74260692	1	1	8.46111e-10	-0.11173	-0.11173	UBALD2
chr1	101705237	101705237	1	1	2.17451e-09	-0.110776	-0.110776	S1PR1
chr1	211503219	211503219	1	1	4.44718e-10	-0.10486	-0.10486	TRAF5
chr3	67691965	67691965	1	1	1.96179e-11	-0.102781	-0.102781	SUCLG2
chr6	30010907	30010907	1	1	2.23503e-10	-0.0924858	-0.0924858	ZNRD1ASP
chr20	35723332	35723332	1	1	7.93385e-12	-0.0819521	-0.0819521	RBL1
chr1	36181173	36181173	1	1	1.49533e-09	-0.0777957	-0.0777957	C1orf216
chr19	1073679	1073679	1	1	1.95252e-09	-0.0653705	-0.0653705	ARHGAP45
chr5	373378	373378	1	1	1.96273e-10	-0.0632301	-0.0632301	AHRR
chr2	11885560	11885560	1	1	1.84087e-09	0.0582483	0.0582483	LPIN1
chr1	44016023	44016023	1	1	1.16377e-09	0.0633969	0.0633969	PTPRF
chr17	71638531	71638531	1	1	5.11935e-10	0.065139	0.065139	SDK2
chr17	14201321	14201321	1	1	1.21606e-09	0.0809202	0.0809202	HS3ST3B1
chr11	128555749	128555749	1	1	5.15911e-10	0.0817128	0.0817128	FLI1
chr8	41655673	41655673	1	1	1.36229e-09	0.0956272	0.0956272	ANK1
chr11	2847642	2847642	1	1	8.62331e-10	0.115689	0.115689	KCNQ1
chr6	131571435	131571435	1	1	1.18595e-09	0.119542	0.119542	AKAP7
chr17	46667587	46667587	1	1	1.63773e-09	0.134175	0.134175	HOXB3
chr7	22617382	22617382	1	1	1.41125e-11	0.184825	0.184825	LOC100506178

## Sheet: LIST2-Bmax-Long
Probe_ID	HC_median	HC_SD	RA_median	RA_SD	Beta_medianDiff	Chromosome	CpG_coordinates	Gene Symbol	p.value
cg13001012	0.883272	0.0201312	0.818621	0.0303541	-0.0646514	chr3	151530534	AADAC	0.00076897
cg10292855	0.515286	0.0260682	0.579491	0.0176859	0.0642043	chr16	8807018	ABAT	5.83839e-05
cg04491808	0.812534	0.0209706	0.729581	0.0308268	-0.0829537	chr1	94585452	ABCA4	0.000181099
cg22953267	0.757284	0.0193569	0.66941	0.0352328	-0.0878741	chr6	30541653	ABCF1	0.000531153
cg03290418	0.804421	0.0174725	0.714257	0.0339126	-0.0901647	chr19	1881872	ABHD17A	0.000982505
cg17850367	0.721064	0.0117107	0.660902	0.0231301	-0.0601624	chr10	27150498	ABI1	0.000865151
cg00980784	0.343513	0.0217765	0.286628	0.020398	-0.0568856	chr17	47287577	ABI3	0.000628543
cg09504612	0.753483	0.0168974	0.670542	0.0324257	-0.0829417	chr10	116467988	ABLIM1	0.000628342
cg05397202	0.787918	0.0163123	0.730763	0.0200544	-0.0571557	chr1	1245040	ACAP3	0.000129292
cg16306654	0.632831	0.0109877	0.526825	0.040665	-0.106007	chr1	6419767	ACOT7	0.000192125
cg25309041	0.602033	0.00694031	0.523734	0.0333518	-0.0782987	chr5	131343261	ACSL6	0.000536745
cg08913530	0.830849	0.018731	0.775937	0.0199099	-0.0549116	chr10	96988478	ACSM6	0.000358819
cg01823925	0.601741	0.0520196	0.469782	0.0337266	-0.131959	chr5	156967901	ADAM19	0.000182877
cg04368843	0.704132	0.0154657	0.623218	0.0283373	-0.0809139	chr20	3660815	ADAM33	0.000244898
cg21314318	0.647599	0.0375386	0.550799	0.0280877	-0.0968008	chr15	100651510	ADAMTS17	0.000117999
cg17651451	0.548082	0.0127697	0.493502	0.017475	-0.05458	chr5	178697400	ADAMTS2	0.000134839
cg20151301	0.550501	0.0206888	0.413647	0.0425283	-0.136855	chr10	1366415	ADARB2	0.000201348
cg12098569	0.698109	0.0191371	0.641555	0.0261521	-0.0565532	chr10	1594637	ADARB2-AS1	0.000981086
cg20012537	0.669871	0.0118267	0.589365	0.030914	-0.0805065	chr10	134928794	ADGRA1	0.000635618
cg04436528	0.657393	0.0154537	0.603136	0.013972	-0.054257	chr8	143554875	ADGRB1	4.28957e-05
cg15811530	0.763187	0.0232683	0.707747	0.0118555	-0.0554398	chr6	68595695	ADGRB3	0.000866715
cg02811368	0.923078	0.0106876	0.871529	0.017655	-0.0515489	chr12	131402564	ADGRD1	0.000256438
cg00174718	0.826724	0.015376	0.758874	0.037545	-0.0678505	chr6	47136110	ADGRF1	0.000960095
cg20938802	0.766634	0.0139865	0.694156	0.0251654	-0.0724776	chr5	89858378	ADGRV1	0.000662512
cg24251218	0.824599	0.0184896	0.75205	0.0353217	-0.0725491	chr11	10347429	ADM	0.000943959
cg05122213	0.65566	0.0176334	0.593445	0.0239535	-0.0622141	chr13	114062198	ADPRHL1	0.000475472
cg03217471	0.836467	0.0204207	0.89386	0.013672	0.0573932	chr6	11687689	ADTRP	0.000218747
cg25289803	0.120413	0.0203959	0.190881	0.0204129	0.0704681	chr7	44143774	AEBP1	6.3018e-05
cg17455261	0.1584	0.0279624	0.30401	0.0626965	0.14561	chr4	87882899	AFF1	0.000623499
cg03431524	0.242952	0.0371785	0.133786	0.0359691	-0.109166	chr7	100142441	AGFG2	0.000633103
cg16097532	0.736415	0.00913109	0.679733	0.0125197	-0.0566821	chr14	105416166	AHNAK2	6.30318e-06
cg05575921	0.926858	0.00588355	0.863815	0.0233422	-0.0630423	chr5	373378	AHRR	7.58215e-05
cg06949933	0.819089	0.0132208	0.762487	0.0270361	-0.0566019	chr2	61406491	AHSA2	0.000262838
cg08824384	0.627561	0.0093507	0.544721	0.0287083	-0.08284	chr6	143479386	AIG1	0.000246611
cg07195224	0.616997	0.0357946	0.439555	0.0699251	-0.177441	chr1	159047034	AIM2	0.000744645
cg11030264	0.0477438	0.0179133	0.13741	0.0394575	0.0896662	chr17	55213656	AKAP1	0.000391715
cg12700074	0.0962279	0.0130181	0.199471	0.049018	0.103243	chr6	131571435	AKAP7	5.32099e-05
cg15991104	0.229088	0.023935	0.3379	0.04611	0.108812	chr6	88407390	AKIRIN2	0.000475986
cg01749142	0.103096	0.0224885	0.156456	0.0166319	0.0533599	chr14	105262305	AKT1	0.000223657
cg25943719	0.596842	0.0576443	0.689551	0.0265606	0.0927091	chr15	101421391	ALDH1A3	0.00076402
cg09859416	0.579666	0.0126648	0.520245	0.0253728	-0.0594215	chr12	34262100	ALG10	0.000739414
cg22879583	0.461687	0.0160802	0.406401	0.0199813	-0.0552851	chr11	111750412	ALG9	0.000611786
cg09701000	0.684906	0.03893	0.578303	0.0348572	-0.106603	chr2	233215546	ALPP	0.000372433
cg13916459	0.108269	0.0137269	0.173913	0.0316818	0.0656448	chr12	85673221	ALX1	0.000124009
cg23606718	0.124269	0.0188692	0.227659	0.0503418	0.10339	chr2	131513927	AMER3	0.000667602
cg07125243	0.744814	0.00751772	0.692285	0.0241761	-0.0525288	chr8	108351562	ANGPT1	0.000570978
cg14904662	0.114546	0.0151485	0.209047	0.0437618	0.0945018	chr8	41655673	ANK1	0.000852485
cg08098868	0.889292	0.0128336	0.838706	0.0169685	-0.0505862	chr17	54253244	ANKFN1	0.000184991
cg04533078	0.284167	0.0117368	0.225377	0.0123874	-0.0587892	chr16	89382131	ANKRD11	1.91311e-05
cg25446017	0.702169	0.016362	0.606558	0.0378963	-0.0956106	chr2	132792822	ANKRD30BL	0.000937228
cg05162281	0.645978	0.0354055	0.584986	0.0126577	-0.0609921	chr5	10652296	ANKRD33B	0.000345414
cg26935102	0.588554	0.0130929	0.534071	0.0160081	-0.0544829	chr1	145470946	ANKRD34A	0.000129384
cg20173011	0.243807	0.0224879	0.129879	0.0336725	-0.113928	chr8	101507705	ANKRD46	0.00031363
cg14870539	0.4942	0.0192236	0.404374	0.0292624	-0.089826	chr5	150530752	ANXA6	0.000125147
cg19933238	0.417312	0.0283327	0.508559	0.0252732	0.0912474	chr4	113153956	AP1AR	0.000158985
cg20832320	0.854625	0.016616	0.802607	0.0186498	-0.0520186	chr3	49712339	APEH	0.000274871
cg20322837	0.775395	0.0170517	0.72043	0.0284291	-0.054965	chr11	57005876	APLNR	0.000714825
cg00812578	0.800932	0.0107925	0.729027	0.0224516	-0.0719043	chr6	31625701	APOM	2.28974e-05
cg02716826	0.275903	0.0245477	0.20139	0.0211043	-0.0745126	chr9	33447032	AQP3	0.000165341
cg17598704	0.734309	0.0174936	0.655546	0.0165773	-0.0787629	chr4	148885518	ARHGAP10	1.34952e-05
cg05395210	0.659164	0.01349	0.580182	0.0283284	-0.0789823	chr2	69002378	ARHGAP25	0.00018266
cg06679209	0.77807	0.00569868	0.711735	0.0159267	-0.0663355	chr19	1073679	ARHGAP45	3.84817e-06
cg03214715	0.817466	0.00958816	0.763141	0.0236811	-0.0543249	chr12	57873176	ARHGAP9	0.000779526
cg06457408	0.667051	0.0239911	0.570192	0.035837	-0.0968585	chr17	79827882	ARHGDIA	0.000162875
cg12168357	0.834574	0.0109213	0.780846	0.0254629	-0.0537282	chr19	42411405	ARHGEF1	0.000778317
cg10493270	0.708798	0.0225837	0.602098	0.036963	-0.1067	chr11	120251845	ARHGEF12	0.000571867
cg06258549	0.776538	0.00820193	0.715516	0.0194775	-0.0610221	chr1	3274631	ARHGEF16	0.000274741
cg14204586	0.650198	0.0195678	0.575621	0.0219191	-0.0745766	chr1	155931858	ARHGEF2	2.42433e-05
cg19142341	0.809669	0.0100158	0.757108	0.0105195	-0.0525614	chr3	56962421	ARHGEF3-AS1	4.12057e-06
cg06010163	0.643322	0.0168291	0.531296	0.0227353	-0.112026	chr6	156885985	ARID1B	1.9632e-06
cg15188939	0.413517	0.0439364	0.579028	0.0475818	0.165511	chr15	72809154	ARIH1	0.000139003
cg27288971	0.324222	0.0236851	0.385177	0.0100883	0.0609552	chr2	219081940	ARPC2	4.08815e-05
cg08815110	0.655244	0.0389321	0.520492	0.0499915	-0.134751	chr17	66291422	ARSG	0.000615204
cg18704527	0.449907	0.0156234	0.513805	0.0231252	0.0638976	chr22	19962042	ARVCF	0.000813508
cg06404572	0.878845	0.0131643	0.81857	0.0297965	-0.0602742	chr8	131374842	ASAP1-IT1	0.000809003
cg18515031	0.45903	0.025453	0.368341	0.0375137	-0.0906892	chr10	73988469	ASCC1	0.000587611
cg23371656	0.55791	0.0237118	0.491245	0.0274771	-0.0666656	chr4	156788491	ASIC5	0.000211168
cg22759096	0.735999	0.00825681	0.654453	0.0209723	-0.0815458	chr6	30594296	ATAT1	2.92196e-05
cg25601661	0.178371	0.023051	0.235921	0.0211689	0.0575495	chr11	72525334	ATG16L2	0.000127373
cg08828036	0.768707	0.013997	0.711099	0.0203878	-0.0576085	chr15	26109204	ATP10A	0.000798724
cg10500167	0.676801	0.0401438	0.731139	0.0176728	0.0543376	chr3	10492478	ATP2B2	0.000919823
cg23470520	0.642795	0.0171707	0.571342	0.0237334	-0.0714533	chr19	1242283	ATP5D	0.000153402
cg16479633	0.65975	0.0680747	0.822408	0.0360325	0.162658	chr8	20080666	ATP6V1B2	0.000221293
cg21829116	0.840069	0.0134127	0.787932	0.0138826	-0.0521371	chr7	105337724	ATXN7L1	9.51071e-05
cg14456672	0.867655	0.0113324	0.814697	0.0215363	-0.052958	chr9	94124746	AUH	0.000129094
cg10772974	0.554779	0.0189168	0.649569	0.031996	0.0947901	chr15	34332433	AVEN	0.000475103
cg04508951	0.264529	0.0192519	0.194472	0.0189626	-0.0700567	chr1	193456140	B3GALT2	4.36497e-05
cg00163549	0.634669	0.016374	0.524022	0.0282619	-0.110647	chr6	33246185	B3GALT4	2.10597e-05
cg03316864	0.396445	0.0388891	0.294257	0.0179887	-0.102188	chr19	17906309	B3GNT3	0.000128534
cg17010827	0.726556	0.0105601	0.656306	0.0313477	-0.0702499	chr1	161141572	B4GALT3	0.000452931
cg01706991	0.611078	0.0217661	0.420101	0.0672059	-0.190977	chr8	104185501	BAALC-AS1	0.000204033
cg12779301	0.741592	0.0144788	0.682731	0.0186394	-0.0588604	chr17	79031394	BAIAP2	0.000272664
cg02568557	0.753986	0.0161998	0.658706	0.0416706	-0.0952796	chr11	129288930	BARX2	0.000248119
cg19818308	0.750595	0.0174295	0.692854	0.018108	-0.0577407	chr14	75946745	BATF	0.000403891
cg15925478	0.574418	0.0190996	0.38841	0.0693921	-0.186008	chr1	94081080	BCAR3	0.00068942
cg05299836	0.460266	0.0169985	0.322012	0.0511844	-0.138253	chr16	31119067	BCKDK	0.000541735
cg07675477	0.183937	0.0189726	0.131495	0.0158266	-0.0524416	chr14	99711840	BCL11B	0.000642303
cg21234506	0.48521	0.0752888	0.239147	0.0574113	-0.246063	chr15	80263132	BCL2A1	0.000120466
cg15350899	0.280141	0.0183658	0.211653	0.022837	-0.0684889	chr11	118781763	BCL9L	0.000605784
cg02214188	0.148155	0.0196577	0.235025	0.0343588	0.0868702	chr4	104020949	BDH2	0.000916166
cg22838003	0.863951	0.0103443	0.802366	0.0259184	-0.0615858	chr14	96730482	BDKRB1	0.00027626
cg11983363	0.770798	0.0258213	0.703484	0.0255464	-0.0673134	chr2	32578646	BIRC6	0.000972636
cg20050595	0.673099	0.0233322	0.610137	0.0219828	-0.0629616	chr13	103445535	BIVM	0.00051996
cg17271585	0.798689	0.00401264	0.731017	0.0173533	-0.0676728	chr20	36153947	BLCAP	4.93431e-06
cg09528494	0.81118	0.0193377	0.742346	0.0228217	-0.0688337	chr8	11338675	BLK	0.000318023
cg19528338	0.309085	0.0109023	0.396012	0.036873	0.0869269	chr20	6749897	BMP2	0.00052367
cg13758054	0.487911	0.0227583	0.435655	0.0143739	-0.0522561	chr9	136930777	BRD3	0.000891561
cg02533173	0.761748	0.0170732	0.704826	0.0147778	-0.0569228	chr19	15391124	BRD4	9.09334e-05
cg03434029	0.44546	0.024796	0.347072	0.0177626	-0.0983878	chr1	45274048	BTBD19	6.75138e-06
cg12942161	0.750342	0.0219528	0.698788	0.0149976	-0.0515541	chr5	72660351	BTF3	0.000634245
cg02040734	0.230926	0.0144004	0.170311	0.0197544	-0.0606151	chr10	104210981	C10orf95	0.000949261
cg16924753	0.836501	0.017484	0.765108	0.0272596	-0.0713932	chr11	130631528	C11orf44	0.000546964
cg07566286	0.792829	0.00782159	0.732556	0.0174896	-0.0602729	chr11	45924191	C11orf94	5.82724e-05
cg20408175	0.577191	0.0138492	0.500236	0.0211137	-0.0769558	chr12	53693169	C12orf10	1.46164e-05
cg15984596	0.767121	0.0356185	0.675216	0.0231475	-0.0919051	chr14	104979786	C14orf180	0.000233531
cg18643029	0.646027	0.00421998	0.570984	0.0260532	-0.0750432	chr14	23464310	C14orf93	0.000272654
cg25425074	0.58583	0.0380215	0.514698	0.0270907	-0.0711317	chr17	42218912	C17orf53	0.00061147
cg10117719	0.625875	0.0193431	0.546335	0.0268756	-0.0795399	chr1	36181173	C1orf216	0.00028417
cg02488934	0.794719	0.0138868	0.705431	0.0420222	-0.0892877	chr1	156422580	C1orf61	0.00061077
cg11393848	0.516305	0.0187366	0.459927	0.0235538	-0.0563774	chr1	22969340	C1QC	0.000763522
cg06700275	0.735377	0.0270848	0.65191	0.0299568	-0.0834676	chr17	77041801	C1QTNF1	0.000965092
cg24710671	0.91376	0.0165377	0.857716	0.0148142	-0.0560438	chr21	45754203	C21orf2	8.35947e-05
cg23794133	0.697974	0.0153326	0.641409	0.0150346	-0.0565642	chr21	45581608	C21orf33	0.000158041
cg16922884	0.760747	0.0163469	0.701104	0.0256024	-0.0596429	chr3	14825290	C3orf20	0.000549081
cg09639220	0.529812	0.0133967	0.469509	0.0215937	-0.0603036	chr3	126267602	C3orf22	0.000758318
cg19707677	0.460515	0.0383711	0.276428	0.0709791	-0.184087	chr1	207271346	C4BPA	0.000843497
cg15361750	0.825355	0.0198154	0.738335	0.0448295	-0.0870201	chr19	47839132	C5AR2	0.000465683
cg17399143	0.630616	0.0128172	0.513763	0.048565	-0.116853	chr7	42909134	C7orf25	0.000529066
cg04005938	0.731046	0.0163035	0.664314	0.0308853	-0.0667316	chr7	148334417	C7orf33	0.000781712
cg10896774	0.508869	0.00952298	0.43925	0.0285308	-0.0696183	chr7	142636840	C7orf34	0.000437038
cg17158941	0.308293	0.0377479	0.164353	0.0249432	-0.14394	chr7	1073255	C7orf50	2.75081e-05
cg17724184	0.498524	0.0334353	0.422477	0.0209694	-0.076047	chr8	67592861	C8orf44	0.000703971
cg13615109	0.65145	0.0161264	0.592973	0.0154627	-0.0584769	chr9	27610826	C9orf72	5.57276e-05
cg14361947	0.601853	0.0187555	0.549601	0.0216859	-0.0522527	chr9	140780551	CACNA1B	0.000414019
cg04006520	0.776498	0.0191013	0.719238	0.0195684	-0.0572603	chr12	2660504	CACNA1C	0.000516846
cg01162915	0.868921	0.0203743	0.804313	0.0176566	-0.0646082	chr16	1220067	CACNA1H	0.000348405
cg19287501	0.820226	0.0252524	0.737001	0.025817	-0.0832251	chr22	40084724	CACNA1I	0.000427549
cg02309725	0.590743	0.0779326	0.820102	0.0659022	0.229358	chr10	120454304	CACUL1	0.000965111
cg19450840	0.225727	0.0298664	0.344192	0.0579782	0.118465	chr7	134540954	CALD1	0.000813158
cg09361748	0.841383	0.0135084	0.777353	0.0297713	-0.0640292	chr7	71682306	CALN1	0.000263702
cg24579970	0.823913	0.0286787	0.745424	0.0254542	-0.0784884	chr1	7123315	CAMTA1	0.000785076
cg18310639	0.492429	0.0331228	0.331309	0.0514347	-0.161121	chr1	223904225	CAPN2	0.000293397
cg19713429	0.261334	0.0228153	0.178711	0.0267708	-0.0826227	chr1	19810690	CAPZB	0.0003739
cg13708910	0.50694	0.0180461	0.423282	0.0208981	-0.0836571	chr11	67183498	CARNS1	1.88358e-05
cg13128596	0.815191	0.0150587	0.763474	0.0221682	-0.0517168	chr11	104839858	CASP4	0.000859006
cg01049849	0.690558	0.00768643	0.640536	0.0160243	-0.0500229	chr1	10807676	CASZ1	0.000164286
cg00593111	0.772262	0.0205122	0.721992	0.0250421	-0.0502699	chr16	88958311	CBFA2T3	0.000958278
cg05007163	0.712455	0.0124019	0.631008	0.0238514	-0.0814474	chr22	39266069	CBX6	1.71786e-05
cg23318703	0.838269	0.02851	0.695046	0.0448249	-0.143223	chr7	76895988	CCDC146	3.591e-05
cg05980785	0.614315	0.0434206	0.706994	0.0211519	0.0926794	chr2	197583891	CCDC150	0.000210686
cg18190866	0.672242	0.0236924	0.570418	0.0294188	-0.101824	chr22	30751495	CCDC157	0.00033952
cg03788239	0.729929	0.0104841	0.623861	0.0442834	-0.106067	chr3	14699141	CCDC174	0.000579952
cg22142205	0.759942	0.0103241	0.70949	0.0224528	-0.0504521	chr17	80132787	CCDC57	0.000582466
cg15232971	0.243637	0.0098356	0.186447	0.0191936	-0.0571903	chr10	61667009	CCDC6	0.000240381
cg18801806	0.393787	0.0224348	0.315555	0.0273476	-0.0782319	chr11	118869385	CCDC84	0.000983611
cg01672322	0.694809	0.0248318	0.629407	0.0261554	-0.0654022	chr11	65659772	CCDC85B	0.000390908
cg18257814	0.0546239	0.0113591	0.115166	0.047252	0.0605418	chr2	55646430	CCDC88A	0.000955434
cg07112604	0.246971	0.0169537	0.179656	0.0233693	-0.0673148	chr14	91836354	CCDC88C	0.000761915
cg01882871	0.882315	0.00654485	0.826408	0.0204079	-0.0559071	chr17	32575548	CCL2	0.00018125
cg02352281	0.627728	0.0347339	0.432266	0.0666386	-0.195462	chr3	46139305	CCR3	0.000873373
cg25248278	0.660655	0.0262532	0.572266	0.0293037	-0.0883892	chr17	38696507	CCR7	0.000253121
cg10952220	0.0761998	0.0136099	0.136014	0.0274205	0.0598143	chr3	46448671	CCRL2	0.000877607
cg15777261	0.733373	0.00948162	0.633081	0.0384399	-0.100292	chr2	73462569	CCT7	0.000336351
cg07443748	0.82856	0.0148413	0.772868	0.0244693	-0.0556919	chr22	17073594	CCT8L2	0.000601227
cg21541341	0.709478	0.0125743	0.772386	0.0231742	0.0629077	chr1	117542916	CD101	0.000778968
cg10798745	0.692818	0.0215348	0.590986	0.0400963	-0.101832	chr1	145715636	CD160	0.000256163
cg13765621	0.7485	0.00658946	0.689014	0.0194145	-0.0594854	chr1	158149228	CD1D	0.0003715
cg03724640	0.512024	0.0152854	0.435198	0.0289736	-0.0768254	chr12	6553145	CD27	0.000454151
cg12968598	0.646274	0.0484494	0.800664	0.0387452	0.154389	chr6	47444699	CD2AP	0.000523065
cg24320673	0.856176	0.0176827	0.797022	0.0237014	-0.0591548	chr17	72462234	CD300A	0.00078528
cg22908581	0.372363	0.012804	0.295696	0.0246375	-0.0766671	chr12	6898975	CD4	9.82833e-05
cg16001613	0.578422	0.0305948	0.48737	0.0231335	-0.0910522	chr11	60869601	CD5	0.00014337
cg05209483	0.622289	0.0287871	0.562902	0.0177707	-0.0593871	chr17	7482986	CD68	9.27516e-05
cg05236720	0.769274	0.0287095	0.83801	0.0180774	0.0687358	chr2	37893255	CDC42EP3	0.000532475
cg04161859	0.613249	0.015977	0.553139	0.0189764	-0.0601105	chr10	73404657	CDH23	0.000323009
cg23946709	0.194338	0.0274828	0.259984	0.0269995	0.0656458	chr14	23527317	CDH24	0.000223287
cg08066417	0.581068	0.0358128	0.496384	0.0235081	-0.0846833	chr16	66413098	CDH5	0.000729663
cg11274371	0.272447	0.023277	0.352003	0.0293913	0.0795557	chr7	92466688	CDK6	0.00097497
cg06008803	0.768355	0.0147077	0.679773	0.0269899	-0.0885822	chr6	20920015	CDKAL1	0.000546641
cg11654900	0.255335	0.0284001	0.35869	0.0435287	0.103355	chr1	51444685	CDKN2C	0.000821361
cg11987802	0.729992	0.0988619	0.835469	0.020463	0.105477	chr11	47529924	CELF1	0.000681911
cg27332583	0.69381	0.0206513	0.635382	0.0254286	-0.0584275	chr18	35150602	CELF4	0.000612154
cg10315993	0.154085	0.00541718	0.252306	0.0250422	0.0982217	chr2	27008359	CENPA	9.55245e-06
cg21151899	0.809857	0.00912365	0.758164	0.0208332	-0.0516936	chr22	42337657	CENPM	0.000882872
cg10496511	0.680444	0.024532	0.621376	0.023615	-0.0590678	chr14	81392851	CEP128	0.000540626
cg06109529	0.155841	0.0210674	0.211324	0.0183593	0.0554834	chr3	134205091	CEP63	0.000926707
cg01249134	0.562052	0.0201365	0.505199	0.0231649	-0.0568531	chr18	577110	CETN1	0.00071728
cg17777683	0.775963	0.0202267	0.632865	0.0689782	-0.143098	chr2	201986522	CFLAR	0.000200271
cg22808839	0.76459	0.0200985	0.870259	0.00702083	0.105669	chr14	93415226	CHGA	4.43347e-09
cg10892403	0.421434	0.0284547	0.49019	0.0148355	0.0687562	chr11	62676929	CHRM1	0.000188242
cg01279413	0.66924	0.0259302	0.573783	0.0317454	-0.0954573	chr20	62030494	CHRNA4	0.000409299
cg19970908	0.458882	0.026689	0.39386	0.0257202	-0.065022	chr11	45710875	CHST1	0.00084654
cg21585138	0.899417	0.0453772	0.715614	0.0837885	-0.183803	chr3	50645106	CISH	0.00028247
cg00744866	0.240502	0.035593	0.381818	0.0614279	0.141316	chr3	33701209	CLASP2	0.000475147
cg08125682	0.140892	0.0202926	0.197585	0.0199692	0.0566928	chr16	11038455	CLEC16A	0.00063118
cg02035102	0.707957	0.0273195	0.597766	0.0354867	-0.110191	chr7	23603991	CLK2P1	6.96049e-05
cg17105041	0.809747	0.0109867	0.757003	0.0216665	-0.0527444	chr8	1585260	CLN8	0.000293008
cg14176088	0.262428	0.0132755	0.205698	0.0220437	-0.0567297	chr1	9785289	CLSTN1	0.000603969
cg14917244	0.236859	0.00679663	0.303637	0.0251134	0.0667783	chr8	27469001	CLU	0.000569224
cg13691192	0.806851	0.0119004	0.752112	0.0324509	-0.0547391	chr17	2624945	CLUH	0.000803957
cg16907496	0.795814	0.0195002	0.734231	0.0125798	-0.0615827	chr3	3020780	CNTN4	5.47873e-05
cg01828813	0.704918	0.0147245	0.652261	0.0141092	-0.0526568	chr6	33132705	COL11A2	4.33542e-05
cg21422672	0.695226	0.0193564	0.636892	0.0171404	-0.0583339	chr21	46872319	COL18A1	3.55216e-05
cg03034070	0.555648	0.0262371	0.668848	0.0424041	0.1132	chr2	190044841	COL5A2	0.000969329
cg21346966	0.258601	0.01225	0.196236	0.022819	-0.0623644	chr2	238341793	COL6A3	0.000399415
cg13283635	0.590776	0.0316533	0.65562	0.0288627	0.0648439	chr20	61450653	COL9A3	0.000838182
cg24547396	0.485499	0.02001	0.432356	0.0145589	-0.0531427	chr22	19928740	COMT	0.000352906
cg02767068	0.303983	0.01223	0.185687	0.0330597	-0.118295	chr16	30198517	CORO1A	0.000167877
cg26343889	0.762444	0.0130686	0.709848	0.0181917	-0.0525958	chr15	68848244	CORO2B	8.11309e-05
cg10967735	0.552832	0.00737796	0.485138	0.0201871	-0.0676944	chr10	93976087	CPEB3	7.72054e-05
cg21095280	0.80915	0.0164842	0.743798	0.0306639	-0.0653515	chr6	36724036	CPNE5	0.00079725
cg09794680	0.611832	0.01962	0.529602	0.0308637	-0.08223	chr14	24540452	CPNE6	0.000519791
cg08776660	0.813698	0.0105101	0.714262	0.0392889	-0.0994362	chr16	1670473	CRAMP1	0.000156545
cg12552104	0.885578	0.0144174	0.834255	0.0167253	-0.0513227	chr7	28557046	CREB5	0.000407997
cg10878170	0.0556181	0.0156463	0.105915	0.0164649	0.0502973	chr12	12764498	CREBL2	0.000326139
cg10031769	0.616856	0.0178028	0.688621	0.0271395	0.071765	chr10	35483963	CREM	0.000696028
cg03114584	0.586385	0.0106049	0.529727	0.0219703	-0.0566573	chr4	1534311	CRIPAK	0.000407313
cg19659125	0.0915616	0.00743937	0.144017	0.0163436	0.0524555	chr19	18794596	CRTC1	3.51118e-05
cg26530713	0.806876	0.0126098	0.754917	0.0166116	-0.0519593	chr1	153928406	CRTC2	0.00011204
cg14722693	0.758251	0.00401648	0.680588	0.03524	-0.0776629	chr8	19436451	CSGALNACT1	0.000251668
cg06523030	0.172341	0.0206109	0.236509	0.0228961	0.0641678	chr8	114449163	CSMD3	0.000554887
cg08223837	0.407852	0.0143318	0.33334	0.0184064	-0.0745119	chr17	80232440	CSNK1D	4.18467e-05
cg07545457	0.838097	0.00926674	0.778715	0.0113538	-0.0593815	chr20	23728432	CST1	1.18756e-06
cg07143468	0.574658	0.0218609	0.514375	0.0181348	-0.0602824	chr10	131842147	CTAGE7P	0.000131723
cg26091609	0.587422	0.0427681	0.391654	0.0731089	-0.195768	chr2	204734181	CTLA4	0.000941929
cg19210276	0.707046	0.0699797	0.843938	0.0272678	0.136892	chr11	57529465	CTNND1	0.00028755
cg11189107	0.814489	0.0155387	0.725213	0.0353136	-0.0892756	chr14	25042782	CTSG	0.000730546
cg10303698	0.69641	0.0125801	0.622489	0.0220846	-0.0739215	chr17	55969998	CUEDC1	4.28415e-05
cg23565821	0.346619	0.03385	0.251042	0.0355932	-0.0955765	chr6	33385056	CUTA	0.000648535
cg04903691	0.805514	0.0127834	0.750429	0.0136802	-0.0550849	chr11	118763984	CXCR5	4.07001e-05
cg07695566	0.8051	0.0311982	0.866522	0.0211477	0.0614219	chr17	61525112	CYB561	0.000959482
cg07697428	0.615912	0.0383886	0.500901	0.0287075	-0.115011	chr17	4079341	CYB5D2	0.000365198
cg23746347	0.0771858	0.0273322	0.144261	0.0131423	0.0670751	chr22	43058692	CYB5R3	7.50947e-05
cg03576425	0.794729	0.0152188	0.740882	0.0164956	-0.0538475	chr8	145151285	CYC1	0.000153763
cg26521207	0.730216	0.0178898	0.667119	0.0160802	-0.0630973	chr7	25163585	CYCS	1.54963e-05
cg01955153	0.455161	0.0177444	0.397038	0.0240298	-0.058123	chr16	50769852	CYLD	0.000605996
cg02893429	0.767656	0.0118868	0.701621	0.0258616	-0.0660342	chr2	38404263	CYP1B1-AS1	0.000271478
cg24207610	0.863189	0.0137011	0.804808	0.0198641	-0.0583804	chr19	41632920	CYP2F1	0.000139624
cg17461336	0.470041	0.0268644	0.393393	0.0272899	-0.0766481	chr7	99441559	CYP3A43	0.000629438
cg14711976	0.700699	0.0410968	0.646572	0.0108674	-0.0541269	chr19	15783239	CYP4F12	0.000598372
cg19778455	0.650104	0.0151158	0.583252	0.022217	-0.0668518	chr3	42924913	CYP8B1	0.000132657
cg25606842	0.523342	0.0228087	0.313701	0.0701729	-0.209641	chr1	86052061	CYR61	0.000508428
cg01867764	0.29236	0.0222241	0.225475	0.018352	-0.0668842	chr14	22986466	DAD1	0.000314443
cg18934106	0.668382	0.0200511	0.577487	0.0283315	-0.0908953	chr6	33289610	DAXX	0.000128381
cg18912541	0.695188	0.0151463	0.640836	0.0206177	-0.054352	chr14	69596496	DCAF5	0.000591589
cg22795331	0.715038	0.00888571	0.5997	0.0468564	-0.115338	chr6	117785611	DCBLD1	0.000900739
cg17631150	0.469763	0.0332492	0.394903	0.0275604	-0.07486	chr11	126173261	DCPS	0.000455416
cg02641539	0.635079	0.0252077	0.517419	0.041605	-0.11766	chr8	105351190	DCSTAMP	0.000456042
cg02565999	0.825661	0.0125036	0.733804	0.052006	-0.0918567	chr13	95003984	DCT	0.000805502
cg05157492	0.75303	0.00856053	0.673611	0.0283884	-0.0794193	chr6	31698734	DDAH2	0.000363784
cg04953061	0.360842	0.0160999	0.279885	0.0226915	-0.0809573	chr14	53620393	DDHD1	0.000154286
cg22998476	0.768923	0.0283405	0.687615	0.032083	-0.081308	chr10	74058092	DDIT4	0.000850714
cg01373932	0.900894	0.00827342	0.849806	0.0259553	-0.0510879	chr6	31502462	DDX39B	0.000809697
cg27359629	0.679357	0.023403	0.574719	0.038579	-0.104638	chr6	74101601	DDX43	0.00051062
cg11408036	0.720352	0.0197183	0.658561	0.0227856	-0.0617906	chr7	44605534	DDX56	0.000724381
cg24043887	0.1433	0.0234404	0.205177	0.0192197	0.0618767	chr11	695896	DEAF1	0.000642897
cg01349088	0.863505	0.00465597	0.785818	0.0367426	-0.0776867	chr20	30012193	DEFB122	0.000697902
cg04897713	0.527421	0.0237721	0.466057	0.0223801	-0.0613645	chr8	11832762	DEFB136	0.000280089
cg07835232	0.646799	0.0142375	0.567419	0.0340879	-0.0793794	chr7	140302680	DENND2A	0.000610494
cg23631538	0.248389	0.0384593	0.136262	0.0297579	-0.112128	chr1	111743537	DENND2D	0.000567825
cg25798026	0.119913	0.0135064	0.17351	0.0204827	0.0535972	chr22	32149910	DEPDC5	0.00039369
cg19286687	0.743893	0.0181694	0.661958	0.0323173	-0.0819351	chr2	220282243	DES	0.000301297
cg13904286	0.445922	0.00533034	0.371808	0.0203459	-0.0741134	chr1	10531991	DFFA	1.56363e-05
cg22804000	0.400995	0.00873096	0.475633	0.0274984	0.0746382	chr7	24797691	DFNA5	0.000298955
cg25365958	0.570925	0.0816617	0.741339	0.0486189	0.170414	chr13	42615991	DGKH	0.000814662
cg04161365	0.43437	0.0147463	0.378516	0.0233346	-0.0558546	chr17	27230393	DHRS13	0.0006606
cg09374772	0.237247	0.0170131	0.186238	0.0182592	-0.051009	chr6	30646794	DHX16	0.000590267
cg20124223	0.650183	0.0138407	0.716605	0.0226822	0.0664215	chr11	111847692	DIXDC1	0.00089706
cg04833533	0.639182	0.0089902	0.542841	0.0445152	-0.0963409	chr3	38080323	DLEC1	0.00099797
cg05873604	0.781147	0.0180674	0.711298	0.0148808	-0.069849	chr8	1402251	DLGAP2	1.28307e-05
cg25758631	0.271038	0.0145401	0.33214	0.0177514	0.0611025	chr6	43423424	DLK2	7.76726e-05
cg05228964	0.593221	0.00741806	0.538127	0.0131795	-0.0550946	chr6	170597377	DLL1	2.35541e-05
cg13523576	0.663572	0.0161723	0.728399	0.0215576	0.0648272	chr8	21909636	DMTN	0.000582632
cg26060971	0.18565	0.021591	0.292274	0.0598778	0.106624	chr3	52407402	DNAH1	0.00094907
cg27052709	0.926134	0.0098767	0.875733	0.0208711	-0.0504011	chr17	76495017	DNAH17-AS1	0.000430669
cg05240166	0.823977	0.0172762	0.880278	0.0194656	0.0563009	chr16	21171239	DNAH3	0.000814514
cg25025992	0.782542	0.0123941	0.712404	0.0304023	-0.0701383	chr15	78557584	DNAJA4	0.000217985
cg14678548	0.888539	0.014287	0.829568	0.0238099	-0.0589705	chr5	34959435	DNAJC21	0.000592608
cg26885220	0.027204	0.00481249	0.105382	0.0371417	0.078178	chr1	65775570	DNAJC6	4.95237e-05
cg25966751	0.762397	0.0155817	0.651876	0.0435654	-0.110522	chr14	74098320	DNAL1	0.000268591
cg14532894	0.66169	0.00509318	0.577838	0.0300237	-0.0838511	chr9	130964918	DNM1	0.0003775
cg24403338	0.60953	0.0355918	0.500153	0.038926	-0.109377	chr20	31366437	DNMT3B	0.000472078
cg24232444	0.355202	0.021368	0.454553	0.0408307	0.0993509	chr13	99545448	DOCK9	0.000658673
cg14088282	0.637417	0.0560093	0.46741	0.0454978	-0.170007	chr1	222003220	DUSP10	0.000230183
cg23134211	0.105845	0.0163952	0.16457	0.0164913	0.0587245	chr8	33457638	DUSP26	0.000755823
cg16514473	0.85117	0.0128684	0.797542	0.0206156	-0.0536282	chr1	21650610	ECE1	0.000226227
cg00653085	0.822543	0.0143385	0.771375	0.0121794	-0.0511676	chr1	53385434	ECHDC2	1.12878e-05
cg21887591	0.804175	0.0261403	0.742309	0.0252583	-0.0618655	chr3	5259831	EDEM1	0.000588481
cg16736826	0.504472	0.0146247	0.448783	0.0191276	-0.0556893	chr1	41951512	EDN2	0.000162979
cg23138413	0.647555	0.0214651	0.573889	0.0307884	-0.0736652	chr8	49320596	EFCAB1	0.00025178
cg14779951	0.0680554	0.016483	0.123237	0.021692	0.0551813	chr3	129147541	EFCAB12	0.000464979
cg16411883	0.208192	0.00588639	0.273705	0.0292473	0.065513	chr5	106878353	EFNA5	0.000254158
cg18919106	0.175758	0.0310988	0.278259	0.0330811	0.102501	chr8	132918665	EFR3A	0.000736145
cg08689929	0.736389	0.0217927	0.652572	0.0226567	-0.0838167	chr19	41310517	EGLN2	0.000130036
cg01151584	0.796195	0.0199559	0.637851	0.0612234	-0.158344	chr11	64627528	EHD1	0.000148872
cg07791468	0.732651	0.0128208	0.659927	0.0252005	-0.0727241	chr2	31492359	EHD3	0.000206283
cg13710613	0.314322	0.0212094	0.469455	0.0612644	0.155133	chr9	140574551	EHMT1	0.000305487
cg09618893	0.709272	0.0137374	0.585395	0.0433029	-0.123877	chr6	31856773	EHMT2	0.000348759
cg16680125	0.893331	0.0160238	0.835425	0.040231	-0.0579062	chr1	206782805	EIF2D	0.0006925
cg20239391	0.817334	0.0108619	0.759093	0.0237045	-0.0582409	chr20	45030732	ELMO2	0.000852752
cg01731783	0.533667	0.0205234	0.434155	0.0242521	-0.099512	chr14	74211788	ELMSAN1	2.47864e-05
cg10512376	0.724691	0.016492	0.647538	0.0224184	-0.0771524	chr4	101440278	EMCN	3.04277e-05
cg12616487	0.635629	0.023852	0.524345	0.0288333	-0.111284	chr11	62379063	EML3	3.79595e-05
cg11236727	0.083967	0.00492049	0.137719	0.0182394	0.0537522	chr2	119609592	EN1	2.34969e-05
cg13630871	0.502033	0.0120396	0.426335	0.0247029	-0.0756973	chr9	131583092	ENDOG	0.000179837
cg21074015	0.664968	0.0240183	0.522883	0.0384398	-0.142086	chr8	23313978	ENTPD4	3.45469e-05
cg06748434	0.459657	0.0396905	0.595939	0.040143	0.136282	chr3	27761408	EOMES	3.72247e-05
cg26725076	0.58247	0.0147016	0.5273	0.0188878	-0.0551703	chr12	132569963	EP400NL	0.000182025
cg01967642	0.716007	0.0405016	0.636745	0.034407	-0.0792625	chr1	38229476	EPHA10	0.00076669
cg03428981	0.166728	0.01046	0.111778	0.0158669	-0.05495	chr7	142551527	EPHB6	0.000295825
cg03459809	0.857222	0.0128149	0.803983	0.0174214	-0.0532393	chr1	226013010	EPHX1	7.88277e-05
cg01560676	0.66533	0.0154889	0.527115	0.0559792	-0.138216	chr5	172260799	ERGIC1	0.000347405
cg07466230	0.891248	0.0179041	0.836437	0.0170215	-0.054811	chr8	893583	ERICH1-AS1	0.000669746
cg21563471	0.34275	0.0178195	0.242862	0.0257226	-0.0998874	chr2	158184535	ERMN	6.67471e-05
cg03527086	0.201847	0.0217793	0.151648	0.015266	-0.0501988	chr11	64074137	ESRRA	0.000406431
cg01519765	0.206428	0.0213633	0.262303	0.0218783	0.0558752	chr3	185828120	ETV5	0.000424723
cg08452964	0.196096	0.0169853	0.12106	0.0185726	-0.0750362	chr1	28382887	EYA3	0.000106386
cg07632771	0.780378	0.016108	0.703122	0.0302959	-0.0772566	chr7	148611823	EZH2	0.000146389
cg08030282	0.643554	0.00698307	0.588528	0.0175324	-0.055027	chr1	160967582	F11R	0.000196417
cg00154846	0.687973	0.00506661	0.610765	0.0286247	-0.0772082	chr1	2130580	FAAP20	0.0002005
cg06096805	0.234417	0.0323259	0.170204	0.0134841	-0.0642127	chr9	130743943	FAM102A	7.84203e-05
cg15414028	0.179613	0.0325996	0.110822	0.016637	-0.0687912	chr10	14644188	FAM107B	0.000784158
cg02765496	0.73907	0.00780275	0.686901	0.0169397	-0.052169	chr9	71393662	FAM122A	9.04303e-05
cg05514971	0.686952	0.0132759	0.609265	0.0276605	-0.0776868	chr9	130329588	FAM129B	0.000441728
cg17689490	0.838684	0.0194586	0.775151	0.0239464	-0.0635332	chr10	128952444	FAM196A	0.00055805
cg01709518	0.607799	0.0160713	0.691583	0.0381913	0.0837838	chr3	68053484	FAM19A1	0.000765302
cg00640479	0.796472	0.0193626	0.737186	0.0174113	-0.0592857	chr7	218726	FAM20C	7.67325e-05
cg10523000	0.503833	0.0246418	0.363254	0.0574062	-0.140579	chr1	118198739	FAM46C	0.000554001
cg02903275	0.502493	0.0219135	0.424274	0.0323637	-0.078219	chr14	67653661	FAM71D	0.00064901
cg21166330	0.777607	0.0246186	0.712209	0.0200747	-0.0653981	chr19	55874335	FAM71E2	0.000282752
cg02758593	0.780001	0.0100289	0.721679	0.0203087	-0.058322	chr17	18923993	FAM83G	0.000134546
cg09605254	0.0835013	0.0194846	0.149446	0.0323548	0.0659452	chr8	124780730	FAM91A1	0.000521104
cg27582168	0.653773	0.00664041	0.600421	0.0159804	-0.0533515	chr16	89826330	FANCA	2.57719e-05
cg08609238	0.827905	0.00788472	0.77483	0.0223935	-0.0530751	chr9	98113543	FANCC	0.000586895
cg13178873	0.170957	0.0372996	0.243579	0.0274789	0.0726222	chr1	172795457	FASLG	0.000707434
cg02715879	0.588481	0.0175536	0.427636	0.0649697	-0.160846	chr12	133045926	FBRSL1	0.000522552
cg26804595	0.439238	0.0248128	0.331951	0.0327182	-0.107287	chr16	749581	FBXL16	0.000157409
cg10371155	0.45222	0.0284061	0.238612	0.0695524	-0.213608	chr17	37561101	FBXL20	0.000368705
cg12897164	0.777535	0.0494479	0.610554	0.0484194	-0.16698	chr8	124529273	FBXO32	0.000163109
cg00411411	0.744162	0.0119541	0.6934	0.0161394	-0.0507618	chr10	103455165	FBXW4	8.82169e-05
cg13601636	0.606323	0.0281911	0.537154	0.0212237	-0.0691692	chr19	55385010	FCAR	0.000231776
cg00246121	0.400129	0.0294502	0.3328	0.0186409	-0.0673295	chr5	141030607	FCHSD1	0.000289681
cg05721773	0.569035	0.0143912	0.507981	0.0205041	-0.0610538	chr1	207083336	FCMR	0.000586501
cg10313167	0.65477	0.00856765	0.603249	0.0217894	-0.051521	chr1	157485456	FCRL5	0.000511261
cg19626737	0.696806	0.0188925	0.641978	0.0197485	-0.0548272	chr15	68633792	FEM1B	0.00077149
cg27508904	0.799721	0.0287205	0.732921	0.0189923	-0.0668	chr16	86466093	FENDRR	0.000524342
cg10477621	0.126334	0.0197282	0.202564	0.0341478	0.0762301	chr7	19184950	FERD3L	0.000203313
cg03957124	0.319239	0.0241742	0.224768	0.0201546	-0.0944717	chr6	37016869	FGD2	9.93018e-06
cg16411668	0.728967	0.0112201	0.802537	0.0281339	0.0735699	chr4	123704747	FGF2	0.000535327
cg13726191	0.632192	0.0126468	0.568411	0.0225125	-0.0637811	chr4	15940033	FGFBP1	0.000108246
cg22670675	0.709773	0.0178327	0.656386	0.0230004	-0.0533873	chr1	15533433	FHAD1	0.000672731
cg08810238	0.490235	0.0196652	0.38835	0.0376225	-0.101885	chr17	27225046	FLOT2	0.000320241
cg06834912	0.167874	0.033672	0	0	-0.167874	chr16	86547203	FOXF1	3.13852e-17
cg24725246	0.541979	0.0208991	0.420499	0.0376413	-0.12148	chr14	89976587	FOXN3-AS2	0.000157806
cg02520804	0.802097	0.0352672	0.879744	0.0166381	0.0776469	chr3	71629054	FOXP1	0.000187898
cg23016776	0.730454	0.0304171	0.802277	0.0276623	0.0718231	chr10	99081496	FRAT1	0.000946448
cg19001845	0.555327	0.021063	0.468592	0.0255954	-0.0867343	chr4	190597946	FRG1	0.000189739
cg02544257	0.479137	0.0385118	0.25356	0.0662687	-0.225577	chr16	70510663	FUK	0.000302333
cg00207731	0.752073	0.0207613	0.657487	0.0214786	-0.0945863	chr15	91416118	FURIN	1.33607e-05
cg17587997	0.193564	0.0360417	0.104981	0.0230057	-0.0885829	chr6	112085781	FYN	0.000229437
cg05043657	0.793469	0.00772351	0.743365	0.0232476	-0.0501044	chr15	27129196	GABRA5	0.00054382
cg25860737	0.29867	0.0218355	0.243061	0.0111054	-0.055609	chr15	49462125	GALK2	0.000173103
cg20799917	0.587278	0.0326346	0.447344	0.0390916	-0.139934	chr2	38894198	GALM	0.000131861
cg05714729	0.772277	0.0151218	0.836259	0.0211401	0.0639818	chr18	33234096	GALNT1	0.000983935
cg13255190	0.70965	0.0129998	0.649803	0.0174669	-0.0598468	chr12	4829286	GALNT8	5.32197e-05
cg17479830	0.80063	0.036341	0.731976	0.0182956	-0.0686537	chr12	132871604	GALNT9	0.000619508
cg05141432	0.647652	0.0125601	0.735151	0.0273598	0.0874985	chr3	81812214	GBE1	0.000227118
cg07290761	0.30098	0.0265382	0.170332	0.0417496	-0.130649	chr10	5859460	GDI2	0.000472065
cg11669284	0.670113	0.0606444	0.377861	0.102634	-0.292252	chr5	37721782	GDNF	0.000936992
cg24670151	0.733195	0.0240622	0.652218	0.0236234	-0.0809773	chr17	73256558	GGA3	0.00015336
cg08960815	0.248319	0.0508394	0.122764	0.0375047	-0.125555	chr7	150264767	GIMAP4	0.000270523
cg01260502	0.315431	0.038686	0.177665	0.0378194	-0.137766	chr7	150217081	GIMAP7	0.000724831
cg04355697	0.236672	0.034884	0.370589	0.0423681	0.133916	chr13	20731771	GJA3	0.000323199
cg08469215	0.824002	0.0103813	0.883134	0.0159088	0.0591327	chr1	156261351	GLMP	0.000170321
cg01859237	0.531129	0.0268616	0.599393	0.0306365	0.0682646	chr5	95145218	GLRX	0.000980757
cg04847825	0.708951	0.0248811	0.624433	0.0280139	-0.0845179	chr10	132239652	GLRX3	0.0001256
cg18655633	0.412702	0.0513877	0.281494	0.0539285	-0.131208	chr19	48107418	GLTSCR1	0.000987432
ch.18.265776F	0.115649	0.0184919	0.0475116	0.0191211	-0.0681371	chr18	11590106	GNAL	0.000482754
cg27109030	0.21299	0.016482	0.276024	0.0344238	0.0630338	chr19	2702898	GNG7	0.00070263
cg01833923	0.370722	0.0210863	0.303045	0.0261046	-0.0676763	chr17	47286719	GNGT2	0.000839646
cg06866033	0.58383	0.0225198	0.482964	0.0308398	-0.100866	chr5	141391951	GNPDA1	0.000106481
cg08293483	0.667543	0.0115918	0.616112	0.016907	-0.0514316	chr8	144294130	GPIHBP1	0.000637765
cg18146927	0.33322	0.0561334	0.142738	0.0633892	-0.190481	chr1	200835888	GPR25	0.000815175
cg14665366	0.142722	0.0171019	0.0772992	0.0179562	-0.0654233	chr4	90227740	GPRIN3	0.000681068
cg17579446	0.817345	0.0185921	0.747206	0.0297466	-0.0701395	chr17	7217367	GPS2	0.000908034
cg06194738	0.247833	0.0301085	0.154974	0.0247008	-0.0928585	chr6	32159607	GPSM3	0.000683837
cg18506744	0.604644	0.0393998	0.530867	0.0197035	-0.0737771	chr19	1102627	GPX4	0.000447185
cg04314624	0.145228	0.0242923	0.258567	0.0350343	0.113338	chr6	28458328	GPX6	0.000161044
cg01400822	0.805467	0.0078099	0.749009	0.0277112	-0.0564581	chr1	53067365	GPX7	0.000594609
cg11947262	0.749446	0.0301794	0.677504	0.0262382	-0.0719418	chr4	92879355	GRID2	0.000955863
cg14519515	0.383856	0.0180144	0.323838	0.0147479	-0.0600178	chr11	67033594	GRK2	0.00014246
cg23327334	0.530058	0.0223312	0.408758	0.0299247	-0.1213	chr5	176855304	GRK6	3.27074e-05
cg21599324	0.575235	0.0202143	0.518142	0.0226816	-0.057093	chr6	34074282	GRM4	0.000658029
cg26088680	0.575835	0.0382056	0.45396	0.0505722	-0.121875	chr14	95359766	GSC	0.000933444
cg23801965	0.481511	0.0148252	0.409911	0.0159402	-0.0715995	chr22	19138856	GSC2	1.29172e-05
cg07720851	0.0841503	0.0149692	0.139225	0.0223038	0.0550749	chr16	85650478	GSE1	0.000884291
cg18006990	0.589208	0.0244282	0.515303	0.0185509	-0.0739052	chr6	43594962	GTPBP2	0.000211081
cg16000360	0.336228	0.0203692	0.266782	0.0211084	-0.0694468	chr1	228328880	GUK1	9.62696e-05
cg03043928	0.523721	0.00693481	0.47274	0.015196	-0.0509809	chr11	2085203	H19	6.52121e-05
cg17534540	0.474545	0.0557392	0.585879	0.0453672	0.111334	chr3	129024712	H1FX-AS1	0.000913444
cg14478368	0.829943	0.0287403	0.741997	0.0282834	-0.087946	chr9	99209707	HABP4	0.000100512
cg25654705	0.470431	0.0334358	0.55529	0.0145316	0.0848589	chr4	174424942	HAND2	0.000265731
cg07639489	0.136594	0.0164562	0.200616	0.0327034	0.0640225	chr4	174459743	HAND2-AS1	0.000556877
cg24634526	0.826446	0.0381538	0.715406	0.0378611	-0.11104	chr20	7921905	HAO1	0.000359824
cg12518734	0.07707	0.0128316	0.129386	0.0181368	0.0523161	chr17	39891458	HAP1	8.7334e-05
cg21915449	0.46922	0.020167	0.344842	0.0460073	-0.124379	chr5	156456672	HAVCR1	0.000418483
cg19975916	0.778266	0.0173908	0.702631	0.0238218	-0.0756351	chr12	123215308	HCAR1	0.000189159
cg00218406	0.183517	0.0356946	0.0803587	0.029062	-0.103158	chr6	31431407	HCP5	0.000538052
cg14110548	0.44197	0.0190947	0.337437	0.0377749	-0.104533	chr19	36393696	HCST	0.000568495
cg05903736	0.333614	0.0410969	0.210705	0.0350145	-0.122909	chr2	240197131	HDAC4	0.000416617
cg10348234	0.434002	0.0524762	0.539467	0.0334259	0.105465	chr14	31698967	HECTD1	0.000693018
cg22546775	0.594203	0.0406278	0.459118	0.0390869	-0.135084	chr12	66697281	HELB	0.000299976
cg02022526	0.707778	0.0102237	0.616501	0.0294054	-0.0912773	chr7	35578303	HERPUD2	0.000145718
cg00644814	0.13789	0.0109629	0.188623	0.0244507	0.050733	chr1	6480929	HES2	0.000371934
cg21854952	0.227594	0.0320783	0.315032	0.0424345	0.0874378	chr17	1961778	HIC1	0.000868241
cg15848714	0.899333	0.0203784	0.839869	0.0185974	-0.0594637	chr11	33442321	HIPK3	0.000422688
cg24603969	0.63923	0.0577291	0.532218	0.046825	-0.107012	chr6	143223013	HIVEP2	0.000726091
cg09273059	0.75644	0.0193538	0.694086	0.0205034	-0.0623542	chr10	71077221	HK1	0.000513768
cg00340855	0.168191	0.0120024	0.0872045	0.0195492	-0.0809864	chr6	30458586	HLA-E	7.89932e-05
cg16289618	0.695965	0.0261115	0.594088	0.0427426	-0.101877	chr6	29705939	HLA-F-AS1	0.000327781
cg05844625	0.709007	0.0157404	0.613156	0.0238031	-0.0958507	chr6	29976071	HLA-J	2.51984e-05
cg03662398	0.621831	0.0206055	0.563992	0.0298664	-0.0578391	chr17	53412828	HLF	0.000888607
cg01504447	0.642432	0.0300713	0.779351	0.0381657	0.136919	chr13	31041221	HMGB1	0.000350146
cg04594452	0.333245	0.0171094	0.418046	0.0277695	0.0848011	chr10	124906685	HMX2	0.000288322
cg04641860	0.791311	0.0207347	0.644431	0.0576787	-0.146879	chr10	43891547	HNRNPF	0.000280618
cg12240358	0.852693	0.0326899	0.75395	0.0443753	-0.0987428	chr15	83619523	HOMER2	0.000553595
cg07939743	0.715836	0.0243507	0.52784	0.0712773	-0.187995	chr4	57507828	HOPX	0.000178298
cg16211174	0.543358	0.0349223	0.468088	0.0291797	-0.0752701	chr7	27249651	HOTTIP	0.000696688
cg26437522	0.251047	0.0120921	0.12821	0.0315948	-0.122837	chr7	27174169	HOXA4	0.000142109
cg19047868	0.332858	0.0285728	0.464372	0.0463547	0.131513	chr17	46669485	HOXB-AS3	4.29453e-05
cg26931862	0.0478591	0.0108942	0.10862	0.0386186	0.0607614	chr12	54349169	HOXC12	0.000512234
cg00316800	0.802423	0.0181033	0.721977	0.0208301	-0.0804461	chr2	10406539	HPCAL1	7.02815e-05
cg02060639	0.167749	0.0350216	0.299885	0.054422	0.132135	chr19	35531639	HPN	0.000922094
cg17515545	0.132607	0.0220381	0.206196	0.0284856	0.0735884	chr4	84257034	HPSE	0.00045269
cg17588294	0.73041	0.0192441	0.622497	0.0367657	-0.107912	chr2	129548156	HS6ST1	0.000165125
cg13747899	0.681446	0.0130818	0.62128	0.0238439	-0.0601659	chr6	33171911	HSD17B8	0.0002635
cg02025827	0.220293	0.0189031	0.158706	0.0194238	-0.0615871	chr16	30996564	HSD3B7	0.000483259
cg01550473	0.12859	0.0190527	0.189278	0.0220408	0.0606875	chr1	161493932	HSPA6	0.000181159
cg05762326	0.57605	0.0134249	0.514659	0.0202089	-0.0613907	chr10	92591168	HTR7	0.000267537
cg24230340	0.316998	0.0191697	0.245502	0.019727	-0.071496	chr2	74758080	HTRA2	8.44739e-05
cg01947583	0.802998	0.0195322	0.752851	0.0141434	-0.0501478	chr4	8310999	HTRA3	0.000965738
cg01008854	0.109119	0.0161399	0.210883	0.0269309	0.101764	chr12	111126998	HVCN1	1.19826e-05
cg01971407	0.247728	0.0213613	0.175334	0.0178802	-0.0723944	chr11	313624	IFITM1	6.93551e-05
cg14276515	0.751044	0.0222859	0.676821	0.0148525	-0.0742238	chr11	325364	IFITM3	1.11044e-05
cg10572943	0.118235	0.0245501	0.22711	0.0408515	0.108875	chr21	34775045	IFNGR2	0.000384322
cg03400274	0.755261	0.0142857	0.69493	0.0198378	-0.0603313	chr16	1610465	IFT140	5.38106e-05
cg06271720	0.928082	0.0276271	0.854818	0.0237664	-0.0732638	chr2	217484859	IGFBP2	0.000602769
cg10833393	0.419449	0.0506986	0.24284	0.0536319	-0.17661	chr19	46651227	IGFL2	0.000459257
cg26912602	0.704215	0.0136473	0.628709	0.0255293	-0.0755062	chr1	206644843	IKBKE	0.000106776
cg16345559	0.81766	0.0135021	0.697814	0.0546761	-0.119846	chr2	213933386	IKZF2	0.000452784
cg07237926	0.238154	0.0479786	0.136818	0.0274261	-0.101336	chr11	117857630	IL10RA	0.000423594
cg18335931	0.255882	0.00729089	0.183499	0.0177584	-0.0723825	chr19	18229242	IL12RB1	2.13305e-05
cg06451479	0.665836	0.0195508	0.586273	0.0288108	-0.079563	chr5	131999237	IL13	0.000479661
cg14899065	0.602177	0.0369168	0.484082	0.0529243	-0.118095	chr15	81587108	IL16	0.000669244
cg04240548	0.283614	0.0246361	0.201672	0.0252336	-0.0819419	chr22	50469202	IL17REL	0.000723783
cg09383860	0.303025	0.043051	0.233857	0.0238223	-0.0691686	chr11	71709837	IL18BP	0.00088608
cg12910851	0.553003	0.0241923	0.4642	0.0352827	-0.0888036	chr2	102615524	IL1R2	0.000557679
cg26316423	0.626216	0.0203885	0.411446	0.0562073	-0.21477	chr10	6104137	IL2RA	4.38457e-05
cg04995291	0.279036	0.0489544	0.174914	0.0271045	-0.104121	chr22	37546325	IL2RB	0.000668462
cg24271203	0.749673	0.0111901	0.668597	0.0256291	-0.0810758	chr12	122658897	IL31	3.8762e-05
cg05104080	0.51552	0.0152774	0.449781	0.0256505	-0.065739	chr2	239112693	ILKAP	0.000428946
cg16864063	0.508487	0.0354847	0.427444	0.0232937	-0.0810425	chr2	233927348	INPP5D	0.000668158
cg12626242	0.715187	0.0384356	0.482592	0.0854156	-0.232594	chr11	2098860	INS-IGF2	0.000635548
cg11938367	0.859494	0.00508368	0.806777	0.0282409	-0.0527166	chr3	197639960	IQCG	0.000286163
cg27047494	0.770732	0.0223637	0.700071	0.025358	-0.0706616	chr5	75621618	IQGAP2	4.26739e-05
cg05501617	0.789847	0.0108108	0.666993	0.041644	-0.122855	chr4	185339075	IRF2	4.4145e-05
cg15953461	0.534465	0.0101968	0.385549	0.055127	-0.148917	chr14	77489763	IRF2BPL	0.000379718
cg24319508	0.774217	0.0334427	0.681029	0.0350997	-0.0931873	chr6	394966	IRF4	0.0006916
cg02835823	0.2836	0.0393906	0.424821	0.0510463	0.141221	chr16	85979060	IRF8	0.000732737
cg04234597	0.863787	0.029081	0.784279	0.0308289	-0.0795083	chr5	3851581	IRX1	0.000169792
cg08876943	0.599226	0.0539902	0.524079	0.013071	-0.0751474	chr5	1865843	IRX4	0.000790292
cg20062691	0.685286	0.0314424	0.598754	0.0265086	-0.086532	chr1	949392	ISG15	0.00059498
cg09706133	0.543323	0.0134205	0.460112	0.0267903	-0.0832107	chr15	68659758	ITGA11	0.000479132
cg16391678	0.843513	0.031878	0.686544	0.0775206	-0.156969	chr16	30485597	ITGAL	0.000813362
cg08309251	0.348572	0.062573	0.168434	0.0471575	-0.180138	chr21	46348306	ITGB2	0.000173084
cg14925260	0.220937	0.0116796	0.306784	0.0184653	0.0858473	chr13	48807254	ITM2B	1.70774e-06
cg17009069	0.746443	0.0485341	0.645288	0.0248385	-0.101155	chr2	231737752	ITM2C	0.000571199
cg01808706	0.158756	0.0114797	0.213574	0.0228425	0.0548179	chr15	41786623	ITPKA	0.000589
cg09673807	0.687403	0.0208292	0.631262	0.0141671	-0.0561408	chr6	33575719	ITPR3	5.14539e-05
cg21818361	0.141579	0.0209794	0.194051	0.0274584	0.0524719	chr6	150740393	IYD	0.000645157
cg20487608	0.772697	0.0401705	0.87112	0.0248751	0.0984237	chr6	15288126	JARID2	0.000894394
cg02308798	0.736576	0.0271325	0.827502	0.0306541	0.0909266	chr2	211034024	KANSL1L	0.00074516
cg19942256	0.614119	0.0275842	0.508723	0.0339843	-0.105396	chr1	111216332	KCNA3	0.00032849
cg19947104	0.168492	0.0231282	0.224092	0.0236432	0.0556005	chr11	17757342	KCNC1	0.000898846
cg26189021	0.846818	0.0189953	0.756116	0.0388361	-0.0907014	chr1	110757770	KCNC4	0.000108778
cg17898124	0.749407	0.0322515	0.679296	0.015389	-0.0701108	chr1	112528161	KCND3	0.000164374
cg20450689	0.872655	0.00984794	0.817448	0.0210093	-0.0552075	chr18	77586147	KCNG2	0.000137518
cg26090045	0.782565	0.00602438	0.731965	0.0212625	-0.0506006	chr17	68025978	KCNJ16	0.000384769
cg04931184	0.720723	0.00265119	0.64122	0.0295139	-0.0795028	chr22	38840560	KCNJ4	0.000108633
cg20947082	0.0900674	0.0276275	0.153794	0.021991	0.0637263	chr1	233749643	KCNK1	0.000679893
cg23372795	0.771039	0.0218285	0.712375	0.0263084	-0.0586632	chr6	39284679	KCNK17	0.000210767
cg26769700	0.129063	0.0468387	0.32959	0.0991891	0.200527	chr8	140945810	KCNK9	0.000870096
cg24900654	0.617044	0.0127283	0.566193	0.0203874	-0.050851	chr19	44285594	KCNN4	0.000610519
cg10151367	0.28264	0.0318463	0.390465	0.0469318	0.107824	chr11	2847642	KCNQ1DN	0.000783007
cg05417035	0.816576	0.0370278	0.745135	0.0368262	-0.0714416	chr2	18150633	KCNS3	0.000535082
cg13463516	0.812254	0.00993416	0.761102	0.0275752	-0.0511519	chr9	138632121	KCNT1	0.000825806
cg02747254	0.658572	0.0429978	0.767973	0.0291226	0.109402	chr16	29938183	KCTD13	0.000986098
cg08321942	0.385163	0.0325036	0.459743	0.0240157	0.0745803	chr19	34310625	KCTD15	0.00036666
cg05762671	0.369784	0.0370267	0.194793	0.0543644	-0.17499	chr16	67345737	KCTD19	0.000445192
cg11983385	0.276747	0.0188886	0.210379	0.0195127	-0.0663685	chr1	35917355	KIAA0319L	0.000464082
cg16548780	0.271983	0.0605806	0.382468	0.0320762	0.110485	chr16	67218910	KIAA0895L	0.000777393
cg27386431	0.664992	0.0331991	0.588868	0.0291785	-0.0761243	chr1	200990482	KIF21B	0.00070467
cg15358723	0.736398	0.0315375	0.651324	0.0318643	-0.0850738	chr1	245750662	KIF26B	0.000914012
cg01035261	0.173763	0.0566032	0.283446	0.0214462	0.109683	chr16	57918095	KIFC3	0.00048892
cg17841440	0.793253	0.0310318	0.725821	0.0189518	-0.0674319	chr19	1861356	KLF16	0.000325097
ch.19.16251119F	0.160931	0.0296436	0.0736039	0.0243445	-0.0873267	chr19	16390119	KLF2	0.000280971
cg14094333	0.325795	0.0237167	0.390016	0.0216447	0.0642218	chr4	38666051	KLF3-AS1	0.000217764
cg00524374	0.565604	0.0187112	0.477376	0.0317348	-0.0882283	chr10	3894968	KLF6	0.000393363
ch.2.207814544R	0.307109	0.0347667	0.162352	0.0380882	-0.144757	chr2	208106299	KLF7	8.07678e-05
cg25843651	0.511206	0.0226642	0.412724	0.0314697	-0.0984822	chr15	86329602	KLHL25	0.000138513
cg12669088	0.385377	0.041294	0.243547	0.0449974	-0.141831	chr12	25541364	KRAS	0.000794738
cg17491564	0.402127	0.0152733	0.333484	0.02176	-0.0686431	chr19	10677931	KRI1	0.000187641
cg03510486	0.295257	0.0115066	0.227148	0.0209409	-0.0681085	chr12	53264540	KRT78	0.000407574
cg03437273	0.69576	0.0273837	0.618213	0.0189717	-0.0775476	chr17	39324367	KRTAP4-3	3.02732e-05
cg12981595	0.859335	0.0203207	0.752939	0.039939	-0.106396	chr17	39254427	KRTAP4-8	0.000170208
cg03029616	0.795283	0.0124123	0.744507	0.0206472	-0.0507754	chr21	31986034	KRTAP6-1	0.000502932
cg19306866	0.833713	0.0115294	0.758975	0.0303226	-0.0747382	chr21	31970997	KRTAP6-2	0.000238182
cg04299274	0.738156	0.0106753	0.646805	0.0419373	-0.0913512	chr17	25798741	KSR1	0.000245314
cg16307965	0.880551	0.0105692	0.828422	0.0209326	-0.0521283	chr2	143593367	KYNU	0.000105623
cg23672828	0.655693	0.0466527	0.810509	0.0472064	0.154816	chr19	54878038	LAIR1	0.000423877
cg07673230	0.672373	0.0246358	0.766296	0.0306372	0.0939236	chr8	98789233	LAPTM4B	0.000654092
cg12251939	0.634912	0.00381705	0.549298	0.0336905	-0.0856141	chr17	37028295	LASP1	0.000899387
cg26988253	0.607609	0.0214433	0.473948	0.0448692	-0.133661	chr16	29001682	LAT	0.000679932
ch.2.30415474F	0.283973	0.0336027	0.191815	0.0283911	-0.0921581	chr2	30561970	LBH	0.0007713
cg08355260	0.127064	0.0326197	0.233779	0.0462323	0.106715	chr2	74729429	LBX2-AS1	0.000628925
cg14377791	0.241949	0.0170134	0.108057	0.0372017	-0.133892	chr19	40169912	LGALS17A	0.000134792
cg13794404	0.57057	0.0167677	0.506027	0.0176409	-0.0645431	chr9	126816959	LHX2	0.000157323
cg01549227	0.111975	0.0230298	0.187474	0.0342716	0.0754989	chr9	124980074	LHX6	0.000995993
cg07027075	0.103768	0.0170272	0.165226	0.020647	0.0614576	chr4	39461721	LIAS	0.000865086
cg11070069	0.182047	0.0298773	0.277661	0.0312064	0.0956136	chr6	105389370	LIN28B-AS1	0.000198659
cg11767757	0.678988	0.0123194	0.583405	0.0339896	-0.0955825	chr21	40145404	LINC00114	0.000863609
cg01372694	0.769912	0.016562	0.702592	0.0284902	-0.0673207	chr7	65878352	LINC00174	0.000522218
cg23073974	0.64191	0.0336796	0.775358	0.0456215	0.133448	chr2	8039990	LINC00298	0.000535655
cg09940476	0.691982	0.0244787	0.625951	0.0195009	-0.0660311	chr16	89224261	LINC00304	0.000542715
cg05168229	0.598136	0.0251417	0.452341	0.0419229	-0.145796	chr13	45390049	LINC00330	0.000137153
ch.13.39564907R	0.261714	0.0247595	0.158646	0.0315446	-0.103067	chr13	40666907	LINC00332	0.000269447
cg24366665	0.712191	0.0182226	0.614459	0.0393772	-0.0977313	chr13	31371618	LINC00398	0.000750064
cg27105183	0.352706	0.0171001	0.426164	0.0311046	0.0734584	chr17	71898861	LINC00469	0.000990612
cg15619377	0.789623	0.0294888	0.674203	0.0425171	-0.11542	chr10	80270722	LINC00595	0.000544587
cg13750802	0.820371	0.00729058	0.752103	0.0275978	-0.0682678	chr13	41055185	LINC00598	0.000170888
cg03841251	0.735638	0.018969	0.796048	0.0192922	0.0604101	chr6	166266582	LINC00602	0.000960166
cg05890855	0.792464	0.0138947	0.704837	0.036082	-0.0876273	chr2	216783091	LINC00607	0.000330303
cg02085016	0.346072	0.0269926	0.277249	0.018903	-0.0688235	chr16	86376985	LINC00917	0.000261354
cg07062336	0.450062	0.0383921	0.558019	0.0398732	0.107957	chr12	45970082	LINC00938	0.000700595
cg21752340	0.708878	0.0131521	0.658038	0.0156245	-0.0508399	chr12	127220617	LINC00943	4.53066e-05
cg26645655	0.606449	0.0255123	0.549658	0.0175808	-0.0567915	chr3	84851738	LINC00971	0.000695267
cg20427318	0.913455	0.00603561	0.856804	0.0249522	-0.0566518	chr6	134757763	LINC01010	0.00019977
cg18967788	0.771117	0.0285762	0.71979	0.0179191	-0.0513265	chr4	179059465	LINC01098	0.00057108
cg22363368	0.833934	0.0228148	0.727037	0.0513879	-0.106897	chr2	59126860	LINC01122	0.000781664
cg09888012	0.683071	0.0058445	0.599282	0.0288297	-0.0837889	chr1	234861409	LINC01132	0.000266577
cg16989340	0.673852	0.0121108	0.603558	0.0250929	-0.070294	chr1	1084147	LINC01342	0.000174805
cg03316570	0.730593	0.018858	0.639826	0.0332861	-0.0907673	chr6	43877657	LINC01512	0.000528696
cg05959464	0.795862	0.0288179	0.729243	0.0195977	-0.0666193	chr8	70064456	LINC01592	0.000408231
cg04706229	0.70193	0.00602965	0.563594	0.0603868	-0.138336	chr14	50550589	LINC01599	0.00033861
cg04026699	0.160007	0.0193324	0.227809	0.0208218	0.0678017	chr6	28834513	LINC01623	0.000157342
cg07994696	0.507955	0.0531822	0.305043	0.0690875	-0.202912	chr16	11680075	LITAF	0.000831755
cg00947744	0.784244	0.0128592	0.721497	0.0225049	-0.0627469	chr22	50945565	LMF2	0.000261141
cg25568066	0.0556178	0.0172095	0.109057	0.0222053	0.0534395	chr5	126205045	LMNB1	0.000344668
cg08175413	0.852925	0.0197915	0.783744	0.0287797	-0.0691815	chr5	96294187	LNPEP	9.0972e-05
ch.14.97331099F	0.169195	0.0169096	0.0858209	0.0211775	-0.0833744	chr14	98261346	LOC100129345	0.000104236
cg18419534	0.276178	0.0158487	0.221967	0.0192597	-0.054211	chr4	793009	LOC100129917	0.000700651
cg06738786	0.741832	0.0263486	0.684001	0.0159083	-0.057831	chr20	19265058	LOC100130264	0.000117556
cg03890988	0.80449	0.0172754	0.749341	0.0222735	-0.0551492	chr1	854951	LOC100130417	0.000414371
cg05436939	0.703065	0.01153	0.633298	0.0249593	-0.0697665	chr4	1202599	LOC100130872	0.000253271
cg05295023	0.705286	0.0345383	0.612361	0.0368374	-0.0929246	chr11	67079729	LOC100130987	0.000646231
cg08134863	0.630613	0.0187556	0.45772	0.0752585	-0.172894	chr16	89390968	LOC100287036	0.000987449
cg10446433	0.746869	0.0127432	0.818414	0.0205037	0.0715454	chr2	28442539	LOC100505716	8.62409e-05
ch.1.171672612F	0.223118	0.0169268	0.151201	0.0214281	-0.0719163	chr1	173405989	LOC100506023	0.000326451
cg12360753	0.775651	0.0265146	0.696314	0.0292665	-0.0793367	chr4	170802626	LOC100506085	0.000800844
cg17344321	0.456542	0.0223017	0.657675	0.0408991	0.201133	chr7	22617382	LOC100506178	5.89753e-06
cg02283811	0.154645	0.011014	0.207055	0.0251157	0.0524101	chr11	576060	LOC143666	0.000238561
cg17877600	0.636087	0.0235845	0.578864	0.0185672	-0.0572233	chr1	208005598	LOC148696	0.000153998
cg01203136	0.730554	0.0106735	0.66572	0.0219683	-0.0648331	chr2	241922076	LOC200772	0.000104542
cg05465916	0.599659	0.00631615	0.545949	0.0185445	-0.0537107	chr17	7819762	LOC284023	0.000327346
cg27298324	0.414871	0.026261	0.520622	0.0416733	0.10575	chr1	182587340	LOC284648	0.000921557
cg00912738	0.766928	0.0194676	0.698357	0.0215364	-0.0685712	chr8	1103240	LOC286083	0.000388156
cg07512997	0.610311	0.0118242	0.558775	0.0196158	-0.0515364	chr8	21201211	LOC286114	0.000426073
cg01751584	0.68667	0.0439845	0.529225	0.0509673	-0.157444	chr9	100159780	LOC286359	0.000391389
cg17528189	0.468153	0.037555	0.387826	0.0247256	-0.0803272	chr11	49579457	LOC440040	0.000756459
ch.12.9379220R	0.139619	0.00499086	0.0731607	0.0220916	-0.0664586	chr12	9487953	LOC642846	0.000668918
cg01722584	0.752712	0.0159207	0.675234	0.0242028	-0.077478	chr20	5451695	LOC643406	0.000140384
cg15639469	0.648885	0.0135938	0.593297	0.0163947	-0.055588	chr5	79596224	LOC644936	0.000356598
cg09362608	0.668479	0.0336967	0.804258	0.0353006	0.135779	chr4	6659805	LOC93622	0.000223115
cg15110296	0.412419	0.0630064	0.240808	0.0522646	-0.171612	chr12	12509705	LOH12CR2	0.000589382
cg03551243	0.241127	0.00854953	0.173435	0.0220913	-0.0676924	chr19	5718912	LONP1	0.000466533
cg00287915	0.397277	0.0117575	0.544051	0.0539485	0.146774	chr5	1503595	LPCAT1	0.000661806
cg17211562	0.707848	0.0256471	0.654556	0.0218379	-0.0532922	chr2	11886253	LPIN1	0.000940123
cg24453118	0.126979	0.0193646	0.203692	0.0405612	0.0767129	chr13	47229927	LRCH1	0.000908667
cg12126706	0.88528	0.020242	0.811749	0.032007	-0.0735309	chr1	156889128	LRRC71	0.000515714
cg19269264	0.108876	0.0240115	0.190959	0.0255026	0.0820833	chr2	238600693	LRRFIP1	0.000828432
cg03339609	0.169311	0.0273828	0.09435	0.0221888	-0.0749615	chr19	34662636	LSM14A	0.000646302
cg04604142	0.824245	0.00738732	0.7237	0.0375241	-0.100545	chr17	48796515	LUC7L3	0.000198676
ch.1.159013533R	0.172683	0.0170643	0.117512	0.0192184	-0.0551717	chr1	160746909	LY9	0.000572694
cg12134570	0.2419	0.00798946	0.164333	0.0210806	-0.0775667	chr19	13213428	LYL1	8.33426e-05
cg26275373	0.85851	0.0149938	0.777272	0.0279537	-0.081238	chr2	150117900	LYPD6	0.000209894
cg26810767	0.476913	0.0359129	0.296414	0.0595512	-0.180499	chr16	79303841	MAF	0.000706166
cg01127300	0.771648	0.0233712	0.686594	0.0382057	-0.0850541	chr22	38614796	MAFF	0.000489215
cg11902728	0.556891	0.0420391	0.681906	0.0369308	0.125015	chr19	35786580	MAG	0.000279554
cg17446958	0.680273	0.00708412	0.623946	0.0147138	-0.0563269	chr4	140854777	MAML3	8.12209e-06
cg00146864	0.275147	0.0356781	0.171447	0.0319891	-0.1037	chr17	43392332	MAP3K14	0.000412424
cg03785666	0.15247	0.0116739	0.0951264	0.017729	-0.0573439	chr17	43324416	MAP3K14-AS1	0.000554073
cg14871588	0.601747	0.0357635	0.723236	0.0403032	0.121489	chr14	71289843	MAP3K9	0.000474798
cg03251918	0.514209	0.0253568	0.590621	0.0271065	0.0764121	chr4	156298325	MAP9	0.000363316
cg11075561	0.528274	0.0308088	0.368188	0.0630326	-0.160086	chr6	36088380	MAPK13	0.000756879
cg11299964	0.353323	0.00991869	0.294882	0.0243989	-0.0584411	chr9	128469783	MAPKAP1	0.000457326
cg27589809	0.758117	0.0314252	0.66785	0.0255449	-0.0902666	chr3	50650410	MAPKAPK3	0.000106195
cg05091997	0.564956	0.017449	0.464604	0.0452833	-0.100352	chr17	60897721	MARCH10	0.000606702
cg08877257	0.81432	0.0147643	0.754077	0.0312781	-0.0602432	chr16	29820592	MAZ	0.000706397
cg15311822	0.113162	0.0128718	0.181045	0.025122	0.0678828	chr2	9144618	MBOAT2	0.000277344
cg19310162	0.741765	0.028156	0.67324	0.0216129	-0.068525	chr18	74836070	MBP	0.000511407
cg06017697	0.628204	0.00250857	0.577102	0.0174197	-0.051102	chr16	89976667	MC1R	0.000101034
cg23965590	0.487647	0.0146637	0.415448	0.024073	-0.0721992	chr11	119133451	MCAM	0.000327962
cg24048921	0.830062	0.0221754	0.761668	0.0269007	-0.0683935	chr22	41074275	MCHR1	0.000799489
cg27592794	0.373605	0.0284231	0.481501	0.0417148	0.107897	chr10	74454766	MCU	0.000653965
cg06861736	0.221965	0.00561798	0.158267	0.020745	-0.0636975	chr22	20918809	MED15	0.000272363
cg17903590	0.653977	0.0146619	0.549524	0.0412668	-0.104453	chr1	28623081	MED18	0.000783579
cg04951104	0.797212	0.0306573	0.651837	0.0573795	-0.145375	chr17	41739195	MEOX1	0.000490851
cg05312779	0.779186	0.0199191	0.727794	0.0183807	-0.0513917	chr15	90328239	MESP2	0.000414828
cg12690978	0.574647	0.0281913	0.437961	0.0384813	-0.136686	chr12	8801526	MFAP5	0.000110844
cg26894288	0.474778	0.0114705	0.394052	0.0312967	-0.080726	chr15	89447626	MFGE8	0.000578795
cg09186818	0.636748	0.0232895	0.579089	0.0180625	-0.0576589	chr11	119217331	MFRP	0.000422832
cg25583580	0.229824	0.0144202	0.136204	0.0306273	-0.0936195	chr17	74731433	MFSD11	0.000709866
cg14034476	0.248373	0.014811	0.194039	0.0147438	-0.0543335	chr19	3556718	MFSD12	0.000287337
cg19169932	0.825368	0.013672	0.761494	0.0288969	-0.0638742	chr15	62861955	MGC15885	0.000907653
cg24531401	0.32963	0.0256338	0.237097	0.0290991	-0.0925329	chr7	1513791	MICALL2	0.000491394
cg23660197	0.490913	0.0518578	0.367944	0.0347343	-0.122969	chr6	31477952	MICB	0.000330312
cg22299097	0.538041	0.00936385	0.451886	0.0319753	-0.0861544	chr3	97690590	MINA	0.000240262
cg04925599	0.183007	0.0271098	0.121529	0.0128965	-0.0614784	chr1	19923108	MINOS1-NBL1	0.000540501
cg04607442	0.203568	0.0214977	0.283993	0.0360379	0.0804255	chr13	21872219	MIPEPP3	0.000497445
cg25247520	0.412648	0.0316547	0.257158	0.0463802	-0.15549	chr8	128808017	MIR1204	0.000299648
cg27627006	0.245596	0.0228905	0.163658	0.0256118	-0.0819383	chr11	96072706	MIR1260B	0.00025958
cg08767938	0.136194	0.0272929	0.23263	0.0502141	0.0964359	chr7	25989524	MIR148A	0.000755592
cg24389730	0.115429	0.0122408	0.184921	0.0208394	0.0694916	chr17	46114615	MIR152	7.94548e-05
cg21828716	0.616528	0.0201175	0.565777	0.0183761	-0.050751	chr14	23857953	MIR208A	0.000510302
cg24174557	0.321842	0.0186834	0.208782	0.0350388	-0.11306	chr17	57903544	MIR21	0.000361087
cg18871179	0.82015	0.0226728	0.756769	0.022641	-0.0633804	chr7	57468369	MIR3147	0.000191314
cg01782066	0.584496	0.0171123	0.520996	0.0226116	-0.0634997	chr10	45719956	MIR3156-1	0.000255462
cg19171919	0.830508	0.0174423	0.775779	0.0204122	-0.0547283	chr17	79414543	MIR3186	0.000787343
cg06877224	0.772895	0.0223908	0.711918	0.016951	-0.0609766	chr20	50113291	MIR3194	9.51676e-05
cg00643222	0.859618	0.0104833	0.771624	0.0294898	-0.0879939	chr5	88866084	MIR3660	5.90596e-05
cg01196079	0.721297	0.0173516	0.667239	0.0217599	-0.0540577	chr1	3201858	MIR4251	0.000876161
cg05812804	0.754089	0.0167327	0.699172	0.0176105	-0.0549177	chr1	209798721	MIR4260	0.000857887
cg01787494	0.831079	0.0206916	0.764761	0.0260812	-0.0663175	chr8	27778850	MIR4287	0.000477023
cg16513984	0.651265	0.0214757	0.57382	0.0368157	-0.0774453	chr1	12261884	MIR4632	0.000676659
cg26548134	0.768074	0.0151365	0.678039	0.0302846	-0.0900341	chr22	41185283	MIR4766	0.000164296
cg27485906	0.685198	0.0522284	0.801814	0.0385522	0.116616	chr13	42136511	MIR5006	0.00073317
cg19537184	0.49397	0.0381346	0.435854	0.0211972	-0.0581154	chr19	54209319	MIR526A1	0.000901642
cg15312192	0.687771	0.0194322	0.611628	0.0178862	-0.0761431	chr3	125412355	MIR548I1	3.63805e-05
cg15123499	0.82435	0.0128704	0.760296	0.0254241	-0.064054	chr10	636241	MIR5699	0.000586003
cg20971045	0.467033	0.0152023	0.403884	0.0201409	-0.0631485	chr5	53075687	MIR581	0.000575268
cg22866875	0.628669	0.0249717	0.564772	0.0129586	-0.0638976	chr8	10925210	MIR598	0.00014301
cg03621504	0.458816	0.0425289	0.586854	0.0410531	0.128038	chr12	116571240	MIR620	0.000267357
cg02479575	0.0487901	0.0134474	0.100221	0.0146168	0.0514311	chr19	4769653	MIR7-3HG	5.8087e-05
cg22366909	0.713087	0.0339701	0.605499	0.0409037	-0.107588	chr6	30565190	MIR877	0.000383308
cg07009125	0.800437	0.0195113	0.74658	0.0172898	-0.0538571	chr16	2321791	MIR940	0.000924789
cg15702185	0.765082	0.00746076	0.698591	0.0228161	-0.0664912	chr22	46507771	MIRLET7A3	0.000112802
cg02713951	0.635449	0.0177884	0.580002	0.0194346	-0.0554464	chr22	46516291	MIRLET7B	0.000537163
cg07863159	0.0720556	0.0195958	0.128787	0.0226961	0.0567311	chr22	50524410	MLC1	7.01564e-05
cg07846061	0.836305	0.0140902	0.756042	0.0327842	-0.0802636	chr16	74732434	MLKL	0.000931248
cg23850277	0.452222	0.0137798	0.394069	0.0168274	-0.0581538	chr22	24114770	MMP11	6.65869e-05
cg11611244	0.720955	0.0108118	0.664622	0.0234797	-0.0563328	chr11	1507263	MOB2	0.000529531
cg20938170	0.703184	0.0112697	0.650286	0.0222255	-0.0528985	chr11	75428910	MOGAT2	0.000968907
cg24338411	0.69017	0.0160072	0.639626	0.0168607	-0.0505447	chr21	37667810	MORC3	0.000315621
cg00592593	0.791591	0.0143202	0.738133	0.0188421	-0.0534579	chr22	50585197	MOV10L1	0.000242557
cg16697850	0.819031	0.011189	0.751965	0.0327498	-0.0670668	chr7	141946928	MOXD2P	0.000386167
cg05394456	0.595388	0.02522	0.519069	0.0153275	-0.076319	chr16	129230	MPG	1.83329e-05
cg01040850	0.619365	0.023072	0.49767	0.0319891	-0.121696	chr1	181002669	MR1	1.58114e-05
cg15411280	0.609525	0.0155183	0.535984	0.0223518	-0.0735411	chr6	84747508	MRAP2	0.000121626
cg21407906	0.303278	0.0297893	0.380086	0.0227051	0.0768073	chr20	61427925	MRGBP	6.39665e-05
cg10210690	0.690931	0.0205246	0.618731	0.023002	-0.0722004	chr1	55138059	MROH7	8.45932e-05
cg07731047	0.856032	0.0130382	0.793691	0.0218491	-0.0623407	chr11	1994977	MRPL23-AS1	0.000857999
cg19379103	0.570329	0.0233528	0.491444	0.0325932	-0.0788847	chr1	54751576	MRPL37	0.00063541
cg24681573	0.821575	0.0107515	0.761981	0.019495	-0.0595937	chr19	39423646	MRPS12	3.02284e-05
cg22507023	0.343451	0.0436574	0.497385	0.04469	0.153934	chr17	55946195	MRPS23	0.000251361
cg23657686	0.710787	0.0190402	0.654026	0.0213964	-0.0567614	chr11	10565836	MRVI1-AS1	0.000161904
cg03377767	0.870096	0.0124343	0.813437	0.016535	-0.0566593	chr2	17997138	MSGN1	7.52505e-05
cg23581183	0.420282	0.0250435	0.335446	0.029719	-0.0848358	chr16	56642130	MT1A	0.000251034
cg00164189	0.707098	0.0263826	0.637907	0.0256499	-0.0691907	chr22	30821186	MTFP1	0.000316745
cg01272428	0.28951	0.0235011	0.232902	0.016979	-0.0566073	chr2	74477456	MTHFD2	0.00074225
cg15356553	0.740887	0.0380841	0.665797	0.0273267	-0.0750905	chr11	1083178	MUC2	0.000993606
cg17678645	0.801962	0.00429082	0.751454	0.0222673	-0.0505079	chr11	1229445	MUC5B	0.000333912
cg15777760	0.152735	0.00502855	0.10105	0.0157905	-0.0516844	chr16	29832180	MVP	0.000358028
cg01697487	0.456682	0.03297	0.214879	0.0785886	-0.241804	chr17	48588559	MYCBPAP	0.000552118
cg05938628	0.206941	0.0280435	0.258011	0.0153272	0.0510707	chr5	16936458	MYO10	0.000428073
cg11718135	0.114714	0.0149052	0.169657	0.0192263	0.0549425	chr2	192110830	MYO1B	0.00012921
cg17035844	0.84611	0.00588398	0.79209	0.0192822	-0.0540191	chr1	171640211	MYOC	0.000225194
cg18700744	0.710998	0.0097525	0.552313	0.0489895	-0.158684	chr12	112534559	NAA25	4.35786e-05
cg11778001	0.291104	0.0248763	0.36489	0.0273538	0.0737857	chr2	191512851	NAB1	0.000543821
cg14494313	0.813806	0.00765021	0.735793	0.0261548	-0.0780132	chr8	18248453	NAT2	0.000119603
cg20912205	0.369244	0.0178878	0.302088	0.0201616	-0.0671565	chr3	50337305	NAT6	0.000478674
cg04662250	0.834329	0.0134725	0.776387	0.0217698	-0.0579426	chr17	21157499	NATD1	0.000249288
cg00491064	0.829294	0.0121054	0.760975	0.0401787	-0.0683184	chr11	19681786	NAV2	0.000665935
cg17606675	0.727458	0.023823	0.64683	0.0257911	-0.0806274	chr1	144615272	NBPF9	0.000206637
cg03147185	0.637978	0.00670919	0.557838	0.0298703	-0.0801403	chr2	97008030	NCAPH	0.00037056
cg20703928	0.240031	0.0315769	0.122481	0.0337157	-0.11755	chr2	106364229	NCK2	0.000628243
cg06107487	0.704845	0.0353332	0.614705	0.0216628	-0.0901397	chr2	134068922	NCKAP5	0.000382058
cg09942210	0.358971	0.0121925	0.245272	0.0361223	-0.113698	chr12	124965227	NCOR2	0.000318704
cg12753631	0.284438	0.0125057	0.225973	0.0151068	-0.0584645	chr6	31566610	NCR3	0.00023115
cg04227278	0.621422	0.0346431	0.53938	0.017049	-0.0820425	chr8	134301020	NDRG1	7.32328e-05
cg26748758	0.595898	0.0333291	0.524333	0.0158703	-0.0715644	chr11	77792715	NDUFC2-KCTD14	0.000362897
cg18464296	0.612781	0.0158894	0.554173	0.016481	-0.0586085	chr11	67372071	NDUFV1	0.000566322
cg08248600	0.189822	0.0294597	0.0949723	0.0158359	-0.0948494	chr11	65196654	NEAT1	1.03331e-05
cg05276978	0.620191	0.0157873	0.555224	0.0194753	-0.0649677	chr18	55815884	NEDD4L	6.63629e-05
cg03206537	0.429897	0.0217677	0.307106	0.0423306	-0.122791	chr20	44521739	NEURL2	0.000524811
cg03606214	0.669287	0.0303403	0.59064	0.0325329	-0.0786475	chr15	21135690	NF1P2	0.00081304
cg17928147	0.0693625	0.0179773	0.134342	0.027941	0.0649793	chr19	13125281	NFIX	0.000353757
cg25685519	0.140429	0.0207987	0.191072	0.0203792	0.0506428	chr14	52536721	NID2	0.000759187
cg02015823	0.849569	0.0349054	0.907452	0.0191278	0.0578834	chr16	50584989	NKD1	0.000812697
cg08521995	0.526414	0.0407219	0.384529	0.0527477	-0.141885	chr8	41628237	NKX6-3	0.000705849
ch.10.15292952R	0.182483	0.0237559	0.105525	0.0244508	-0.0769577	chr10	15252946	NMT2	0.000614451
cg24484138	0.734564	0.0225557	0.820315	0.0258565	0.085751	chr20	31070190	NOL4L	0.00048801
cg18257485	0.752249	0.0128783	0.619229	0.0492116	-0.13302	chr4	2956627	NOP14	0.000108784
cg02956320	0.73737	0.0178802	0.680641	0.0188005	-0.0567298	chr2	169643050	NOSTRIN	4.59089e-05
cg16866373	0.0564354	0.0165788	0.115463	0.0204801	0.0590275	chr8	120428692	NOV	0.000131437
cg18428265	0.583409	0.0347984	0.68395	0.0362222	0.10054	chr2	101437805	NPAS2	0.000588363
cg24027477	0.866769	0.0178127	0.768602	0.0399093	-0.0981672	chr8	53883763	NPBWR1	0.000493952
cg06177599	0.827967	0.0102919	0.759165	0.0178194	-0.0688015	chr1	11898576	NPPA-AS1	6.16655e-06
cg25344503	0.0376222	0.018702	0.0909942	0.0330779	0.053372	chr10	47083398	NPY4R	0.000692126
cg08880115	0.388244	0.0271086	0.476091	0.0346515	0.0878472	chr6	108481559	NR2E1	0.00057764
cg17342132	0.393483	0.0462005	0.580065	0.0629548	0.186582	chr5	142780254	NR3C1	0.000493936
cg02964555	0.49889	0.016337	0.55512	0.0187522	0.0562299	chr2	157184401	NR4A2	0.000730871
cg02127689	0.764216	0.0291222	0.693573	0.0196105	-0.0706429	chr6	5849049	NRN1	0.000998264
cg25320169	0.685227	0.00874065	0.630973	0.0225826	-0.0542532	chr2	206641630	NRP2	0.000253476
cg16766249	0.115462	0.0155466	0.175804	0.0294956	0.0603424	chr14	79745154	NRXN3	0.000900639
cg06438881	0.72047	0.0133392	0.637293	0.0224586	-0.0831768	chr9	140343854	NSMF	2.62266e-05
cg24707200	0.336941	0.0163615	0.249344	0.0210245	-0.0875965	chr1	156833163	NTRK1	3.88157e-05
cg20966659	0.840665	0.00683558	0.782294	0.0180712	-0.0583715	chr3	126379474	NUP210P1	9.44101e-06
cg10922232	0.71443	0.0254069	0.643246	0.0354434	-0.0711833	chr17	73238491	NUP85	0.000782967
cg14008506	0.570838	0.0271618	0.511181	0.0143765	-0.0596568	chr17	747396	NXN	9.83207e-05
cg14366490	0.782412	0.00432498	0.720805	0.0239089	-0.0616066	chr19	17571825	NXNL1	0.000410739
cg01859460	0.660353	0.0405397	0.54694	0.0513225	-0.113413	chr19	2273050	OAZ1	0.000927028
cg25948982	0.118236	0.00896497	0.179501	0.0332561	0.0612653	chr20	45179157	OCSTAMP	0.000639459
cg13859757	0.783005	0.0256986	0.728903	0.0157369	-0.0541015	chr9	137993615	OLFM1	0.000358562
cg10640845	0.210994	0.0154292	0.290689	0.0274379	0.0796947	chr19	1775211	ONECUT3	0.000214038
cg13450549	0.101473	0.0219148	0.163497	0.0300172	0.062024	chr9	125227559	OR1J1	0.000887818
cg26488405	0.646652	0.0130524	0.537863	0.0363507	-0.108788	chr5	180541318	OR2V1	0.000437669
cg00934735	0.784729	0.0157233	0.712756	0.0319574	-0.0719729	chr5	180582587	OR2V2	0.000836129
cg06483559	0.768374	0.0110566	0.718052	0.025229	-0.0503217	chr11	123624914	OR6X1	0.000615483
cg04389704	0.0876532	0.0145924	0.0371827	0.0132352	-0.0504705	chr16	30953496	ORAI3	0.000407924
cg22144450	0.744831	0.0471898	0.598432	0.0423494	-0.146399	chr17	38080378	ORMDL3	0.000457276
cg01591025	0.576296	0.0308434	0.507667	0.0238437	-0.0686293	chr7	25018595	OSBPL3	0.000455493
cg01077058	0.878626	0.0147831	0.820766	0.0226146	-0.0578607	chr2	241083864	OTOS	0.000179392
cg27132732	0.794311	0.0163977	0.742315	0.0221556	-0.0519957	chr15	32202752	OTUD7A	0.000710706
cg20798677	0.134001	0.0152226	0.193173	0.0287065	0.0591719	chr17	39968547	P3H4	0.000418846
cg11293275	0.737668	0.0121255	0.686982	0.0177004	-0.050686	chr5	131543977	P4HA2	0.000957984
cg16162970	0.789577	0.0378481	0.883269	0.0238632	0.0936921	chr14	105779952	PACS2	0.000322868
cg27563423	0.654979	0.0435017	0.573916	0.0107479	-0.081063	chr1	100111387	PALMD	0.000280732
cg24736734	0.331845	0.056512	0.14843	0.0602897	-0.183415	chr5	102114455	PAM	0.000593829
cg12554573	0.751455	0.0131724	0.680791	0.0220968	-0.0706633	chr3	51976667	PARP3	5.79719e-05
cg18704047	0.846699	0.0228406	0.75184	0.0354454	-0.094859	chr5	59783668	PART1	0.000347541
cg20673919	0.458862	0.038427	0.392152	0.014305	-0.0667095	chr11	125702313	PATE4	6.67151e-05
cg08225986	0.801907	0.0162803	0.749744	0.0237597	-0.0521622	chr22	31737754	PATZ1	0.000638872
ch.2.113772948R	0.141503	0.018342	0.0593735	0.0180989	-0.0821295	chr2	114056478	PAX8	0.000149159
cg17851795	0.59188	0.029907	0.445771	0.055426	-0.146109	chr6	32158927	PBX2	0.000502455
ch.8.128185533F	0.142555	0.021656	0.0633055	0.0157027	-0.0792492	chr8	128116351	PCAT1	8.00055e-05
cg08479476	0.312157	0.0307798	0.239338	0.0164436	-0.0728189	chr2	70313163	PCBP1-AS1	9.24597e-05
ch.21.45966675F	0.268024	0.0604977	0.157029	0.0262474	-0.110995	chr21	47142247	PCBP3	0.000620672
cg06575035	0.55283	0.0138266	0.627241	0.0273747	0.0744107	chr5	140744449	PCDHGA5	0.000832923
cg00694302	0.466094	0.0640666	0.268344	0.0376586	-0.19775	chr12	47609865	PCED1B	2.9929e-05
cg08284263	0.505886	0.00757837	0.375154	0.0384354	-0.130732	chr10	92958627	PCGF5	9.06539e-05
cg23828876	0.306016	0.0367393	0.144284	0.0584912	-0.161732	chr3	196001706	PCYT1A	0.00067948
cg07211259	0.429969	0.0233794	0.230188	0.0717796	-0.19978	chr9	5510497	PDCD1LG2	0.00084561
cg08816590	0.0253913	0.00870115	0.0868298	0.0455766	0.0614386	chr12	54954337	PDE1B	0.000725539
cg19341656	0.602776	0.00343036	0.540444	0.0234183	-0.062332	chr11	72350651	PDE2A	0.000377169
cg22712955	0.320311	0.0216057	0.235816	0.030754	-0.0844953	chr1	144935409	PDE4DIP	0.000723975
cg14623715	0.186044	0.0246901	0.363536	0.0761939	0.177492	chr6	136174534	PDE7B	0.000369883
cg08471738	0.224249	0.0250072	0.333602	0.033759	0.109353	chr2	64373042	PELI1	0.000542945
cg10169971	0.105389	0.0079587	0.15801	0.0176662	0.0526216	chr6	83902988	PGM3	3.55492e-05
cg16099282	0.629876	0.0473277	0.518705	0.0392221	-0.111171	chr17	76405645	PGS1	0.000877463
cg14614490	0.723258	0.0161194	0.670589	0.0210732	-0.0526692	chr9	123637816	PHF19	0.000796713
cg05036615	0.520719	0.0471895	0.678924	0.0583447	0.158205	chr7	77552789	PHTF2	0.000963456
cg09706586	0.440501	0.0111211	0.361422	0.0272122	-0.0790788	chr1	9775838	PIK3CD	0.000747165
cg16597045	0.271873	0.0238195	0.219752	0.0172385	-0.0521203	chr1	9714845	PIK3CD-AS1	0.000417689
cg07548257	0.100303	0.0196765	0.0498126	0.0151801	-0.0504906	chr22	31686466	PIK3IP1	0.000752209
cg10188048	0.374014	0.0223811	0.314207	0.0147114	-0.0598076	chr19	18272037	PIK3R2	4.08091e-05
cg00733115	0.702117	0.0203629	0.611656	0.041266	-0.090461	chr6	37105406	PIM1	0.000753209
cg04813697	0.723955	0.0221952	0.595197	0.0396338	-0.128757	chr10	22920025	PIP4K2A	1.80196e-05
cg15690542	0.483208	0.0269036	0.363587	0.0439827	-0.119621	chr1	151172905	PIP5K1A	0.000336397
cg01582066	0.635227	0.0063283	0.510549	0.045724	-0.124678	chr22	32057065	PISD	0.000266339
cg10867456	0.810395	0.0200481	0.724108	0.0307764	-0.0862864	chr4	111614644	PITX2	8.33339e-05
cg17721618	0.540485	0.0255056	0.483359	0.0201095	-0.0571263	chr15	42376692	PLA2G4D	0.00040874
cg21448513	0.731979	0.0211399	0.677887	0.0212242	-0.0540914	chr8	57103638	PLAG1	0.000541677
cg11530213	0.528868	0.0413045	0.344663	0.051133	-0.184205	chr8	42037966	PLAT	0.000250605
cg23837109	0.26089	0.043809	0.390899	0.0504106	0.130009	chr10	75670435	PLAU	0.000243799
cg14338590	0.709775	0.0340312	0.517544	0.0660628	-0.192232	chr11	16848924	PLEKHA7	0.000448674
cg00183067	0.751209	0.0298575	0.673078	0.0206226	-0.0781306	chr6	151075493	PLEKHG1	0.000394154
cg07533239	0.551999	0.0256166	0.441639	0.0348001	-0.11036	chr12	6422131	PLEKHG6	0.000213065
cg23205660	0.885735	0.0149084	0.82652	0.017251	-0.0592153	chr15	90212699	PLIN1	0.0001273
cg11080540	0.171529	0.0224735	0.262283	0.0380509	0.0907543	chr5	54897272	PLPP1	0.000672025
cg03724279	0.861373	0.00921429	0.797874	0.0227171	-0.0634993	chr1	56636154	PLPP3	0.000426881
cg26946288	0.84868	0.0136897	0.77952	0.0317189	-0.0691602	chr17	7296794	PLSCR3	0.000653902
cg23340249	0.513856	0.00872551	0.462625	0.0127762	-0.0512314	chr3	126707501	PLXNA1	4.67322e-05
cg11084266	0.123679	0.0152391	0.0681965	0.0158298	-0.0554826	chr1	156187819	PMF1-BGLAP	0.000989814
cg19391527	0.777484	0.021962	0.686559	0.0390021	-0.0909249	chr8	28173732	PNOC	0.000408913
cg15197893	0.778107	0.0103667	0.728092	0.0217974	-0.0500147	chr1	151416412	POGZ	0.000512835
cg09706243	0.541991	0.0189108	0.487401	0.0137315	-0.0545901	chr11	67121634	POLD4	0.000272199
cg05673882	0.183568	0.0302538	0.0878632	0.0325604	-0.0957052	chr5	74862702	POLK	0.000633217
cg24304518	0.305717	0.0305297	0.39866	0.0397921	0.0929427	chr2	113299015	POLR1B	0.000724061
cg01684586	0.747133	0.0175145	0.678507	0.0263314	-0.0686263	chr4	57910078	POLR2B	0.000332072
cg04976151	0.332005	0.0130551	0.21204	0.0424654	-0.119964	chr16	57496328	POLR2C	0.000838035
cg16681873	0.711123	0.0155352	0.644248	0.0363961	-0.0668749	chr19	1090978	POLR2E	0.000649819
cg20806085	0.761572	0.0187404	0.701232	0.0200217	-0.0603399	chr8	22108223	POLR3D	0.000238018
cg06643951	0.776063	0.0142391	0.71617	0.0257882	-0.0598937	chr2	25352777	POMC	0.000859242
cg21068013	0.535301	0.0229297	0.457625	0.0311434	-0.0776762	chr3	43204254	POMGNT2	0.000897989
cg24221648	0.0505559	0.014522	0.100942	0.0256605	0.050386	chr13	79170283	POU4F1	0.000909018
cg00939627	0.551678	0.0103736	0.483726	0.0255634	-0.067952	chr16	4994685	PPL	0.000303354
cg02059176	0.703506	0.0291882	0.803095	0.0277465	0.099589	chr2	44327637	PPM1B	0.000283702
cg24192846	0.726967	0.0385469	0.620501	0.0388973	-0.106466	chr6	30037773	PPP1R11	0.000863226
cg03707168	0.773209	0.0115876	0.678788	0.038205	-0.0944215	chr19	49379127	PPP1R15A	0.000773643
cg00397871	0.864619	0.0128527	0.802787	0.0296241	-0.0618323	chr7	31692686	PPP1R17	0.000574387
cg12105190	0.189171	0.0225221	0.1271	0.0146441	-0.0620717	chr6	30653407	PPP1R18	0.00014672
cg13688783	0.419866	0.00985998	0.361992	0.0221694	-0.0578734	chr9	138301441	PPP1R26-AS1	0.000973724
cg25085245	0.526763	0.0315457	0.460149	0.0204138	-0.0666137	chr7	100032816	PPP1R35	0.000848287
cg20227326	0.911038	0.00701368	0.845612	0.0278093	-0.0654267	chr8	25227128	PPP2R2A	0.00032374
cg12417775	0.423054	0.0176903	0.550462	0.0478199	0.127407	chr1	212463238	PPP2R5A	0.000555275
cg08163906	0.182323	0.0178729	0.257026	0.0402486	0.074703	chr14	102227932	PPP2R5C	0.000942832
cg24040346	0.114418	0.0257032	0.200297	0.0438899	0.0858797	chr6	106533925	PRDM1	0.000797694
cg13465477	0.0894812	0.016649	0.142006	0.0168508	0.0525245	chr9	133534961	PRDM12	4.39116e-05
cg04910970	0.363673	0.0131534	0.432604	0.0266272	0.0689318	chr6	100053930	PRDM13	0.000241672
cg10111335	0.845492	0.0312259	0.724822	0.046171	-0.12067	chr6	105935915	PREP	0.000434962
cg14714222	0.863852	0.042164	0.765989	0.0375879	-0.0978633	chr20	47440761	PREX1	0.000703858
cg13867370	0.326906	0.0300358	0.165714	0.0471001	-0.161192	chr9	71589563	PRKACG	0.00016442
cg12198934	0.849202	0.0147069	0.756521	0.0441176	-0.092681	chr17	64378035	PRKCA	0.0005289
cg03503785	0.809425	0.0233062	0.749414	0.0208679	-0.0600109	chr16	23962572	PRKCB	0.000523276
cg01659197	0.758609	0.023525	0.68257	0.0218302	-0.0760383	chr14	30440586	PRKD1	0.000121369
cg08014661	0.870317	0.0224721	0.801848	0.0241188	-0.0684695	chr6	22334619	PRL	0.000680937
cg17896229	0.729578	0.0155797	0.634011	0.0355868	-0.0955674	chr20	5294595	PROKR2	0.000687141
cg06417385	0.847103	0.0129059	0.792376	0.0265588	-0.0547271	chr10	11847111	PROSER2	0.000773191
cg01902845	0.677451	0.0152006	0.606557	0.0286912	-0.0708942	chr1	214170993	PROX1	0.000956646
cg15698691	0.860929	0.0231815	0.78054	0.0284282	-0.080389	chr7	18079924	PRPS1L1	0.00092972
cg19236454	0.770763	0.00803625	0.68579	0.0233376	-0.0849736	chr19	42799926	PRR19	8.68808e-06
cg14644001	0.106059	0.022015	0.164949	0.0361872	0.0588901	chr6	32116653	PRRT1	0.000824623
cg16049890	0.628556	0.0109732	0.562065	0.0192111	-0.0664908	chr5	139123186	PSD2	6.10375e-05
cg21901307	0.321856	0.0121158	0.243415	0.031138	-0.0784411	chr11	14665019	PSMA1	0.000724822
cg02245832	0.835383	0.00910921	0.777259	0.0198069	-0.0581238	chr6	170784959	PSMB1	9.57602e-05
cg21445230	0.472655	0.0165754	0.403864	0.0140903	-0.0687905	chr16	67969367	PSMB10	1.1018e-05
cg19190163	0.846072	0.0198112	0.748997	0.0350657	-0.0970744	chr6	32810785	PSMB8	0.000160594
cg02878284	0.665366	0.0162736	0.525515	0.0535464	-0.139851	chr6	32825701	PSMB9	0.00091141
cg10535320	0.695851	0.00152757	0.63298	0.0183116	-0.0628705	chr17	61908869	PSMC5	2.38137e-05
cg10280342	0.788806	0.0157933	0.738287	0.0157919	-0.0505187	chr19	6376576	PSPN	5.41193e-05
cg12703269	0.829425	0.00842076	0.756239	0.0237007	-0.0731866	chr15	77286232	PSTPIP1	0.000153868
cg14938561	0.686633	0.0612089	0.562423	0.0371644	-0.12421	chr18	43649078	PSTPIP2	0.000897188
cg15264991	0.424814	0.031917	0.337081	0.0300433	-0.0877326	chr12	7066563	PTPN6	0.000205453
cg05353099	0.384785	0.0208975	0.315288	0.0231806	-0.0694969	chr11	67203544	PTPRCAP	0.000341965
cg22797514	0.123462	0.0122789	0.191361	0.0148206	0.0678987	chr1	44016023	PTPRF	5.60875e-06
cg11468953	0.555485	0.0528585	0.464015	0.0328319	-0.0914701	chr11	48034953	PTPRJ	0.000982221
cg21604516	0.280371	0.0252798	0.352676	0.026837	0.0723047	chr8	30890469	PURG	0.000737932
cg22564731	0.757744	0.00674855	0.69236	0.0268703	-0.0653842	chr12	120688744	PXN	0.000990546
cg03914735	0.668243	0.0109681	0.733965	0.0228193	0.0657218	chr3	140953689	PXYLP1	0.000359536
cg08288818	0.72484	0.027925	0.636704	0.0353569	-0.0881367	chr15	55920079	PYGO1	0.000822967
cg04200362	0.698528	0.0150268	0.643604	0.0161589	-0.0549244	chr2	73341598	RAB11FIP5	0.000145519
cg23117250	0.762052	0.0063639	0.696062	0.0196011	-0.0659904	chr17	80649886	RAB40B	1.30678e-05
cg26300597	0.308339	0.0191807	0.381572	0.028862	0.0732326	chr3	128840676	RAB43	0.000293091
cg25339112	0.789464	0.0236638	0.725011	0.0264338	-0.0644538	chr17	56769760	RAD51C	0.000804941
cg15704304	0.843083	0.00711711	0.783483	0.0238086	-0.0595999	chr12	68881427	RAP1B	0.000704716
cg14337526	0.170376	0.014087	0.226964	0.0131992	0.0565884	chr13	98086635	RAP2A	1.69957e-05
cg14505439	0.565223	0.0113267	0.455952	0.0323029	-0.109271	chr9	134605210	RAPGEF1	0.000124268
cg22104578	0.0836775	0.0180931	0.141451	0.0326141	0.0577732	chr2	173601360	RAPGEF4-AS1	0.000858143
cg21733013	0.919668	0.00568782	0.867793	0.025714	-0.0518751	chr7	22359568	RAPGEF5	0.00054827
cg10002066	0.193414	0.0484095	0.142535	0.0118295	-0.0508783	chr13	114896192	RASA3	0.00098655
cg16890739	0.648535	0.00353534	0.577559	0.0297345	-0.0709756	chr12	113574368	RASAL1	0.000995283
cg10259521	0.786764	0.020697	0.72892	0.0250222	-0.0578436	chr15	79428573	RASGRF1	0.000628844
cg23525051	0.87885	0.00319636	0.806977	0.0326533	-0.0718732	chr15	38852680	RASGRP1	0.000461691
cg06872036	0.777183	0.0115285	0.716383	0.0225178	-0.0608002	chr1	206729258	RASSF5	0.000862812
cg19442493	0.627364	0.0147593	0.575357	0.023014	-0.0520071	chr17	77375519	RBFOX3	0.000849946
cg00045515	0.851706	0.0108001	0.770239	0.0267539	-0.081467	chr20	35723332	RBL1	3.86803e-05
cg25529535	0.190992	0.0213558	0.122461	0.0205019	-0.068531	chr10	6125715	RBM17	0.000419177
cg13131501	0.333579	0.0298863	0.231717	0.0307015	-0.101861	chr1	145508262	RBM8A	0.000174133
cg14228830	0.716257	0.0344597	0.536787	0.0611539	-0.17947	chr3	139257229	RBP1	0.000327438
cg18854169	0.774694	0.0138962	0.710355	0.0220556	-0.0643391	chr10	48389020	RBP3	0.000290337
cg22786472	0.839417	0.0100283	0.75026	0.0544534	-0.0891565	chr4	26198975	RBPJ	0.000741429
cg05056497	0.382657	0.0339567	0.293249	0.0239979	-0.0894089	chr21	35899448	RCAN1	0.000721837
cg07807470	0.376987	0.0263649	0.270489	0.0389722	-0.106498	chr1	28837350	RCC1	0.000768065
cg21444912	0.107507	0.0112982	0.157577	0.0213163	0.0500702	chr4	37688079	RELL1	0.000552103
cg05045335	0.608275	0.0168152	0.512122	0.0386524	-0.0961527	chr1	8457417	RERE	0.000709115
cg00472528	0.912184	0.0109887	0.853755	0.0221673	-0.058429	chr12	124801636	RFLNA	0.000173956
cg14160093	0.789221	0.0190018	0.715643	0.0250403	-0.0735788	chr6	112892805	RFPL4B	0.000256543
cg16850150	0.778278	0.0121393	0.722592	0.0244171	-0.0556862	chr3	16490241	RFTN1	0.000997895
cg14972576	0.456892	0.015954	0.367924	0.0283773	-0.0889675	chr5	97645526	RGMB	0.00023922
cg11548181	0.179891	0.0211564	0.244763	0.0247864	0.0648712	chr6	153552251	RGS17	0.000616466
cg18428201	0.885838	0.00534059	0.828576	0.0154895	-0.0572622	chr8	54821956	RGS20	1.16443e-05
cg11845387	0.776838	0.0210201	0.702908	0.0268855	-0.0739301	chr1	156354946	RHBG	0.000436411
cg15113803	0.861992	0.0121705	0.809685	0.0144441	-0.0523077	chr3	129247119	RHO	0.000116989
cg07416733	0.605988	0.0138561	0.55477	0.0167149	-0.0512181	chr11	66834385	RHOD	0.00012744
cg09148852	0.788985	0.011025	0.729424	0.0198389	-0.0595614	chr12	122235169	RHOF	0.000179014
cg05135288	0.630743	0.0160561	0.559496	0.0273775	-0.0712462	chr16	717707	RHOT2	0.000555944
cg25291941	0.0941512	0.022887	0.154224	0.0304025	0.0600732	chr8	99129319	RIDA	0.000915223
cg15380836	0.305961	0.011935	0.236274	0.0203588	-0.0696878	chr17	1553341	RILP	0.000178912
ch.14.1488981R	0.626824	0.0257697	0.506025	0.0407809	-0.120799	chr14	93077342	RIN3	0.000127086
cg07027502	0.573851	0.0216279	0.519511	0.019875	-0.0543406	chr21	38390692	RIPPLY3	0.000542883
cg06946797	0.530119	0.0194763	0.396397	0.029676	-0.133721	chr16	11422409	RMI2	2.04271e-05
cg09235723	0.76454	0.0242621	0.701402	0.0217588	-0.063138	chr11	65495317	RNASEH2C	0.000247059
cg06890522	0.785627	0.0177035	0.697745	0.0372097	-0.087882	chr17	6917393	RNASEK-C17orf49	0.000805707
cg00563678	0.897205	0.00809689	0.838018	0.0313242	-0.0591873	chr4	141968563	RNF150	0.000884977
cg24609094	0.701095	0.020371	0.593145	0.031705	-0.107949	chr13	25319768	RNF17	6.3109e-05
cg23031969	0.180391	0.0226328	0.240919	0.0252978	0.0605276	chr7	5014415	RNF216P1	0.000549066
cg27532187	0.0846703	0.0144644	0.163071	0.0299203	0.0784009	chr6	30043354	RNF39	0.000234721
cg00321901	0.493794	0.0224908	0.435229	0.018545	-0.058565	chr8	10512459	RP1L1	0.000640726
cg10827434	0.192302	0.0261357	0.291976	0.0383029	0.0996735	chr1	84944976	RPF1	0.000487413
cg00815325	0.599317	0.0140648	0.529572	0.0240704	-0.069745	chr19	5691899	RPL36	5.15489e-05
cg23446514	0.160236	0.0197677	0.256931	0.0314534	0.0966951	chr15	66797150	RPL4	0.00011744
cg00517855	0.675078	0.0153665	0.60011	0.0319206	-0.074968	chr8	146016408	RPL8	0.000364389
cg16052901	0.750155	0.017429	0.646794	0.0363223	-0.103361	chr6	33240864	RPS18	0.000172399
cg03008815	0.380702	0.00536789	0.299234	0.0213097	-0.0814677	chr14	75372636	RPS6KL1	3.21215e-05
cg11000707	0.713459	0.0203615	0.64094	0.0267256	-0.0725189	chr6	42988922	RRP36	0.000806786
cg11585280	0.7957	0.0174923	0.742292	0.0180025	-0.0534071	chr1	25292059	RUNX3	0.00026286
cg18144654	0.715596	0.0121332	0.662816	0.016168	-0.05278	chr3	127995346	RUVBL1	9.65083e-05
cg23200218	0.752674	0.0509467	0.578835	0.066063	-0.173839	chr19	39050485	RYR1	0.000333574
cg21107767	0.548601	0.0149448	0.495574	0.0141872	-0.0530269	chr1	153388944	S100A7A	1.5481e-05
cg02853152	0.281714	0.0427294	0.187026	0.0236825	-0.0946872	chr4	6690702	S100P	0.000695009
cg23978968	0.553355	0.0158435	0.47086	0.0348888	-0.0824953	chr1	101704656	S1PR1	0.000962585
cg21086326	0.603047	0.0122862	0.538011	0.0250768	-0.0650352	chr19	3162842	S1PR4	0.000359555
cg17935214	0.654088	0.00877485	0.59209	0.0161158	-0.0619973	chr18	76643716	SALL3	2.84355e-05
cg03224418	0.500745	0.0196909	0.396543	0.0416734	-0.104203	chr20	62611858	SAMD10	0.000914622
cg21755755	0.791103	0.0305503	0.651022	0.0565212	-0.140081	chr8	119450829	SAMD12-AS1	0.000560588
cg00189389	0.679814	0.0658993	0.821739	0.0421361	0.141925	chr3	18490249	SATB1	0.000855845
cg18608055	0.199928	0.0395769	0.0950743	0.0275787	-0.104853	chr19	1130866	SBNO2	0.000358927
cg12465518	0.865142	0.00833638	0.797434	0.0244373	-0.0677085	chr17	58308936	SCARNA20	0.000240268
cg20297976	0.932302	0.00300191	0.872572	0.0144066	-0.0597294	chr11	193062	SCGB1C1	2.37193e-06
cg00826203	0.306421	0.0231936	0.418825	0.0597018	0.112404	chr1	41706807	SCMH1	0.000798168
cg06519434	0.683203	0.0206082	0.627955	0.023912	-0.055248	chr3	38664257	SCN5A	0.000839318
cg27317647	0.243187	0.0260467	0.318002	0.0304242	0.0748145	chr8	145562760	SCRT1	0.000898773
cg00555456	0.421312	0.0218789	0.496022	0.029212	0.0747102	chr7	96745696	SDHAF3	0.000718057
cg22895083	0.804224	0.0163953	0.864903	0.0123888	0.0606789	chr17	71638531	SDK2	1.17485e-05
cg07949433	0.179044	0.0224506	0.126458	0.0144733	-0.0525863	chr17	75084627	SEC14L1	0.00016399
cg19964641	0.384266	0.0261379	0.446455	0.0172873	0.0621881	chr22	30901780	SEC14L4	0.00016369
cg14694085	0.693883	0.0210609	0.634528	0.0204261	-0.0593544	chr3	42645487	SEC22C	0.000926499
cg00183239	0.528502	0.0356079	0.413668	0.0392195	-0.114833	chr10	12164781	SEC61A2	0.000585525
cg00832928	0.651437	0.0121496	0.551189	0.0451518	-0.100248	chr3	150329458	SELENOT	0.000609159
cg14885762	0.24615	0.022825	0.157733	0.0255487	-0.088417	chr17	75446450	SEPT9	0.000579844
cg11582617	0.174972	0.0290249	0.254809	0.0325344	0.079837	chr6	158589302	SERAC1	0.000636961
cg02181506	0.397732	0.0130466	0.34183	0.0259796	-0.0559023	chr14	94856984	SERPINA1	0.000788192
cg19042947	0.757747	0.0163723	0.683498	0.0234403	-0.0742489	chr14	95027441	SERPINA4	0.00030473
cg25247558	0.157192	0.0182245	0.0670986	0.0142672	-0.0900934	chr6	2940619	SERPINB6	7.3209e-06
cg15846643	0.116454	0.0309226	0.170619	0.0193827	0.0541645	chr11	94964345	SESN3	0.000681948
cg13049261	0.727211	0.0281633	0.594557	0.0482518	-0.132654	chr14	99879199	SETD3	0.000242122
cg00517787	0.287433	0.0249288	0.341351	0.0144149	0.053918	chr4	154713235	SFRP2	0.000385276
cg26185061	0.776541	0.0202357	0.704229	0.0292702	-0.0723117	chr10	81744786	SFTPD	0.000445001
cg17747551	0.591346	0.0134141	0.457877	0.04084	-0.133469	chr5	174944792	SFXN1	0.000104384
cg02775353	0.586557	0.015087	0.524875	0.0117756	-0.0616823	chr7	101814109	SH2B2	2.73009e-06
cg06639053	0.62842	0.0452227	0.486361	0.0480629	-0.142058	chr12	111837470	SH2B3	0.00051574
cg09888330	0.381618	0.0327688	0.270962	0.0284311	-0.110656	chr1	156786010	SH2D2A	0.000797252
cg07397616	0.623075	0.0209358	0.559667	0.021374	-0.0634073	chr22	38035109	SH3BP1	0.000389212
cg00231918	0.619754	0.0286444	0.560092	0.0209771	-0.0596629	chr4	2819393	SH3BP2	0.000719414
cg10926413	0.845152	0.0187049	0.77376	0.0345011	-0.0713919	chr2	235940023	SH3BP4	0.000836252
cg10596434	0.73274	0.018695	0.675936	0.0225744	-0.0568038	chr5	171878353	SH3PXD2B	0.000713889
cg04973925	0.750853	0.0133383	0.655492	0.0483672	-0.095361	chr15	49218062	SHC4	0.00066618
cg12712184	0.912045	0.017586	0.806279	0.057591	-0.105765	chr7	155790801	SHH	0.000560644
cg03711016	0.140345	0.00389482	0.191637	0.0175442	0.0512914	chr16	12997684	SHISA9	0.000249184
cg04532033	0.184339	0.021979	0.237838	0.0147575	0.0534999	chr3	157823158	SHOX2	0.000209147
cg06649610	0.705039	0.00888263	0.652922	0.0221338	-0.0521168	chr11	65405268	SIPA1	0.000619379
cg17163425	0.432213	0.0286171	0.521189	0.0358743	0.0889759	chr1	232764492	SIPA1L2	0.000366843
cg06257798	0.661623	0.00773995	0.605879	0.0223488	-0.0557444	chr20	1871578	SIRPA	0.000398558
cg13876315	0.29955	0.035689	0.1568	0.0314367	-0.14275	chr9	35650526	SIT1	7.27816e-05
cg10397932	0.291729	0.0134221	0.181041	0.0338872	-0.110687	chr1	2166155	SKI	0.000239171
cg06151145	0.246858	0.0192605	0.414829	0.0594257	0.16797	chr4	48346434	SLAIN2	0.000306473
cg03950000	0.325095	0.0284082	0.198385	0.0408106	-0.12671	chr1	160617327	SLAMF1	0.000473395
cg15647725	0.769578	0.00885305	0.71661	0.0228373	-0.0529689	chr5	1091936	SLC12A7	0.000988687
cg22064129	0.754551	0.0120397	0.70045	0.0211975	-0.0541015	chr18	43194482	SLC14A2	0.000344514
cg07466788	0.565155	0.0144346	0.485402	0.0199209	-0.0797531	chr17	80194552	SLC16A3	3.62128e-05
cg08888905	0.733963	0.0135096	0.607365	0.0398097	-0.126598	chr21	47008098	SLC19A1	0.00014939
cg07626482	0.440693	0.017288	0.36354	0.0238096	-0.0771534	chr19	47289503	SLC1A5	0.000224934
cg22855020	0.754886	0.0348476	0.852777	0.0206719	0.0978902	chr8	42356731	SLC20A2	0.000140206
cg07305369	0.728722	0.0311474	0.677542	0.00858046	-0.0511802	chr11	64270338	SLC22A11	0.000217202
cg04665867	0.784414	0.0147862	0.725617	0.0147001	-0.058797	chr11	2922517	SLC22A18	6.78241e-05
cg19627213	0.632267	0.0182741	0.561344	0.023874	-0.0709227	chr6	160679974	SLC22A2	0.000976774
cg15588941	0.687622	0.0112224	0.593179	0.0369014	-0.0944432	chr3	48936565	SLC25A20	0.000248905
cg19697725	0.53053	0.00587202	0.476738	0.0187762	-0.0537921	chr17	8198295	SLC25A35	0.000136425
cg02912371	0.797856	0.0175783	0.726816	0.0351222	-0.0710396	chr1	205913859	SLC26A9	0.0007549
cg01573175	0.542398	0.026311	0.489776	0.0142793	-0.0526219	chr20	62381851	SLC2A4RG	0.000960159
cg06470558	0.59889	0.00740577	0.48343	0.0386792	-0.11546	chr5	176816828	SLC34A1	0.000138755
cg12033822	0.57713	0.0180404	0.463325	0.0429737	-0.113804	chr20	44990591	SLC35C2	0.000276788
cg03851835	0.177473	0.040239	0.0882211	0.014704	-0.0892516	chr11	107711742	SLC35F2	6.20847e-05
cg23252243	0.671501	0.0305741	0.57168	0.0363214	-0.0998218	chr2	26987820	SLC35F6	0.000596123
cg19668951	0.753642	0.0142244	0.683067	0.025985	-0.0705748	chr11	47430812	SLC39A13	0.000116175
cg17570188	0.684926	0.0101973	0.622473	0.0184989	-0.0624535	chr5	33985937	SLC45A2	4.01071e-05
cg04433322	0.617928	0.0317393	0.547638	0.0230185	-0.07029	chr17	42346894	SLC4A1	0.000992252
cg15621697	0.77918	0.00970172	0.705678	0.0279019	-0.073502	chr4	72166462	SLC4A4	6.9371e-05
cg03296935	0.688058	0.0170677	0.628117	0.027097	-0.0599404	chr3	195946851	SLC51A	0.000899481
cg14093792	0.77416	0.0156321	0.710226	0.0174714	-0.0639342	chr12	322888	SLC6A12	0.000246882
cg03860054	0.745223	0.0144928	0.653979	0.0383175	-0.0912447	chr16	55691102	SLC6A2	0.000532981
cg00302340	0.742761	0.0120488	0.684928	0.0205019	-0.0578329	chr12	113773809	SLC8B1	0.000255226
cg12626076	0.844866	0.0137161	0.78533	0.025019	-0.0595359	chr15	92399195	SLCO3A1	0.000639649
cg08426962	0.74007	0.0212316	0.635314	0.0424793	-0.104756	chr5	94076140	SLF1	0.00088929
cg09781944	0.124562	0.012703	0.195469	0.0270634	0.0709071	chr4	20254519	SLIT2	0.000319068
cg22126211	0.231461	0.0238824	0.354427	0.0414805	0.122966	chr3	164914600	SLITRK3	0.000436939
cg17376609	0.744755	0.0195882	0.839389	0.0307958	0.0946338	chr13	88328813	SLITRK5	0.000712587
cg05438378	0.636176	0.013474	0.527176	0.0365653	-0.108999	chr15	67383736	SMAD3	0.000690643
cg01678084	0.871468	0.0118558	0.798129	0.0273903	-0.0733386	chr15	67022087	SMAD6	0.000307998
cg00700039	0.239318	0.0457284	0.1704	0.0195104	-0.068918	chr18	2659555	SMCHD1	0.000188033
cg03254137	0.237895	0.0236805	0.375492	0.0585886	0.137597	chr17	17661258	SMCR5	0.000603663
cg17855390	0.83391	0.00629216	0.770454	0.0210665	-0.0634568	chr1	3693301	SMIM1	0.000211399
cg18470101	0.726875	0.0252361	0.623354	0.0439969	-0.10352	chr4	26032635	SMIM20	0.000605944
cg18653195	0.504993	0.0183511	0.454723	0.0212951	-0.0502694	chr14	70445813	SMOC1	0.000833125
cg10585941	0.473531	0.0183825	0.588131	0.0370279	0.114599	chr1	214461479	SMYD2	0.000705873
cg03357077	0.784853	0.013005	0.719202	0.0177205	-0.0656504	chr15	66790643	SNAPC5	4.23474e-05
cg11643442	0.620447	0.0219602	0.567572	0.01687	-0.0528752	chr6	31590513	SNORA38	0.000479106
cg20550458	0.666764	0.0163009	0.600488	0.0178046	-0.0662764	chr11	811791	SNORA52	0.000126563
cg05652328	0.754359	0.00683972	0.696261	0.0274242	-0.0580981	chr17	7479977	SNORD10	0.000764646
cg01323993	0.626901	0.0388627	0.484245	0.0538041	-0.142656	chr19	10218292	SNORD105	0.000573104
cg03671276	0.320034	0.0289784	0.227677	0.0247368	-0.0923565	chr17	38183370	SNORD124	0.000183282
cg27321942	0.833052	0.018902	0.755211	0.0284722	-0.0778406	chr19	49993217	SNORD32A	0.000301161
cg21649604	0.292196	0.0295657	0.221831	0.0159452	-0.070365	chr22	39714288	SNORD43	0.000104547
cg20927567	0.79342	0.0145085	0.730358	0.0306082	-0.0630617	chr17	27049656	SNORD4A	0.000231562
cg12608507	0.53198	0.0294783	0.463195	0.0255768	-0.068785	chr2	207025477	SNORD51	0.000358898
cg06821919	0.0956662	0.00907266	0.151118	0.0193174	0.0554522	chr20	16710653	SNRPB2	0.000418576
cg27081230	0.724245	0.0251904	0.630417	0.0230659	-0.0938286	chr16	50715529	SNX20	3.82349e-05
cg10475689	0.569305	0.0390838	0.485355	0.0209704	-0.0839507	chr16	12142335	SNX29	8.14243e-05
cg19359842	0.746499	0.00447183	0.691739	0.0146516	-0.0547601	chr6	158316250	SNX9	2.26348e-05
cg10625705	0.151082	0.00531192	0.20269	0.022434	0.0516083	chr20	307320	SOX12	0.000307847
cg26805749	0.150542	0.0131268	0.21072	0.0207929	0.0601775	chr11	16627534	SOX6	0.000722094
cg08444397	0.862065	0.00713846	0.804149	0.0190385	-0.0579161	chr17	69330504	SOX9	0.000280307
cg04519775	0.408573	0.0313057	0.31935	0.0309566	-0.0892231	chr2	231849693	SPATA3-AS1	0.000447351
cg23789148	0.734963	0.0205368	0.676431	0.0211503	-0.0585318	chr15	97321146	SPATA8-AS1	0.00069937
cg25008614	0.261748	0.0258112	0.1853	0.0179814	-0.076448	chr15	44956192	SPG11	4.54074e-05
cg07698783	0.80873	0.0263713	0.74338	0.0144121	-0.0653502	chr11	47395915	SPI1	0.000165748
cg06512885	0.234787	0.0355908	0.356539	0.0458383	0.121752	chr19	50922190	SPIB	0.000802389
cg00474657	0.715205	0.00760128	0.601536	0.0377622	-0.113668	chr16	28989308	SPNS1	3.69464e-05
cg02909446	0.236237	0.0328874	0.13868	0.0312217	-0.0975562	chr10	73849124	SPOCK2	0.000662688
cg03782584	0.453051	0.0364382	0.531065	0.0293956	0.0780147	chr2	139258740	SPOPL	0.000901717
cg00088885	0.495521	0.0222551	0.570895	0.026533	0.0753735	chr4	88896634	SPP1	0.000215476
cg01011918	0.734128	0.0163217	0.64323	0.0296837	-0.0908977	chr1	153013573	SPRR2D	0.000129933
cg07013680	0.594024	0.0151954	0.524312	0.0186139	-0.0697121	chr15	42186124	SPTBN5	9.16061e-06
cg04026000	0.650791	0.0239644	0.595894	0.0246872	-0.0548966	chr5	79628372	SPZ1	0.000514488
cg00020405	0.377232	0.0274665	0.325127	0.0177257	-0.052105	chr5	65439520	SREK1	0.000351128
cg05588271	0.869044	0.0291036	0.803606	0.0146522	-0.0654376	chr16	1112257	SSTR5	0.000562455
cg05191839	0.48119	0.0203159	0.277863	0.0677104	-0.203327	chr13	50819265	ST13P4	0.000777496
cg12140977	0.557499	0.0101899	0.488229	0.0253263	-0.0692707	chr8	134513309	ST3GAL1	0.000240542
cg21881798	0.191635	0.0191369	0.321132	0.0354803	0.129498	chr11	8931708	ST5	1.25916e-05
cg20707126	0.290025	0.0357621	0.200319	0.0346185	-0.0897062	chr7	116750996	ST7	0.000978439
cg11680590	0.798466	0.0119562	0.708374	0.0333947	-0.0900919	chr15	92701885	ST8SIA2	0.00027262
cg03848127	0.384356	0.0283613	0.496709	0.0360512	0.112353	chr5	100126093	ST8SIA4	0.000179106
cg01816726	0.426528	0.052405	0.537611	0.0281252	0.111082	chr10	17496989	ST8SIA6	0.000964957
cg15609734	0.779339	0.0596152	0.875334	0.0259946	0.0959943	chr10	17689470	STAM	0.000290236
cg05512561	0.767813	0.0193196	0.694407	0.0294386	-0.0734057	chr13	33925656	STARD13	0.000614778
cg04439252	0.655831	0.0120214	0.551204	0.0253617	-0.104627	chr17	40475282	STAT5A	1.19548e-05
cg19465320	0.395197	0.0353849	0.224749	0.0470208	-0.170448	chr17	40426890	STAT5B	0.000329405
cg26561207	0.119945	0.00373726	0.189954	0.0185358	0.0700098	chr5	171615258	STK10	1.25126e-06
cg03999872	0.138865	0.0473228	0.0689976	0.0191691	-0.069867	chr20	62272968	STMN3	0.000360111
cg24585035	0.800292	0.0126063	0.704368	0.0404597	-0.0959247	chr5	32522852	SUB1	0.000688425
cg27533999	0.695599	0.0100014	0.592808	0.0199981	-0.102791	chr3	67691965	SUCLG2	5.90502e-07
cg22290648	0.141653	0.0247902	0.198229	0.0149055	0.0565763	chr19	39694709	SYCN	0.000749636
cg02652579	0.822663	0.0276077	0.746065	0.0270357	-0.0765986	chr6	33386967	SYNGAP1	0.000374579
cg03930965	0.834277	0.0417474	0.734608	0.0309246	-0.0996682	chr17	35966055	SYNRG	0.000244524
cg14851471	0.643353	0.0262456	0.58031	0.0197642	-0.0630422	chr11	61349648	SYT7	0.000637337
cg08449144	0.777349	0.0223015	0.68983	0.0247168	-0.0875187	chr11	1857919	SYT8	0.000169124
cg16237031	0.46401	0.0143696	0.316315	0.0469111	-0.147695	chr6	149657288	TAB2	0.000230992
cg21113746	0.53309	0.0320687	0.350563	0.0708197	-0.182528	chr1	59039556	TACSTD2	0.000883637
cg27560292	0.43896	0.0285306	0.343969	0.0296187	-0.0949909	chr11	6632884	TAF10	0.000479089
cg00187889	0.479259	0.0221545	0.343537	0.0580305	-0.135722	chr6	159463103	TAGAP	0.000952985
cg23228341	0.907634	0.017748	0.846329	0.0191703	-0.0613053	chr6	32818477	TAP1	0.00012746
cg19090437	0.445536	0.0284219	0.325768	0.0408126	-0.119767	chr4	38080799	TBC1D1	0.00056055
cg20532925	0.487564	0.0255828	0.319933	0.0552811	-0.167632	chr3	17186314	TBC1D5	0.000482726
cg02026611	0.777779	0.0147758	0.705666	0.0254647	-0.0721129	chr16	2826048	TCEB2	0.000407104
cg03480383	0.575553	0.0274841	0.503045	0.0241972	-0.072508	chr16	89930147	TCF25	0.000671105
cg05838553	0.805724	0.010273	0.75479	0.0152826	-0.0509344	chr5	133481549	TCF7	0.000165534
cg08162803	0.229228	0.0180589	0.177395	0.017128	-0.0518331	chr11	67806347	TCIRG1	0.000725375
cg07180182	0.58536	0.0174644	0.511243	0.0187758	-0.0741172	chr21	33939194	TCP10L	1.03101e-05
cg00174179	0.458648	0.0116545	0.401453	0.0231543	-0.0571952	chr3	49450293	TCTA	0.00052813
cg00443111	0.641076	0.0247879	0.562934	0.014956	-0.0781412	chr2	95538444	TEKT4	3.30765e-05
cg09419192	0.710558	0.017795	0.632075	0.0284135	-0.0784825	chr11	78555762	TENM4	0.000946218
cg02286968	0.929874	0.00241086	0.871308	0.0288601	-0.0585664	chr5	1268776	TERT	0.000151612
cg12306086	0.598495	0.042414	0.77747	0.0502937	0.178975	chr4	106117747	TET2	0.000322314
cg03453309	0.60807	0.0231759	0.530809	0.0206446	-0.0772611	chr6	41708582	TFEB	5.91591e-05
cg26253134	0.611646	0.0440958	0.504244	0.0322913	-0.107402	chr2	70751721	TGFA	0.000396417
cg20991819	0.694126	0.0228139	0.620293	0.0274491	-0.0738333	chr1	218617769	TGFB2-AS1	0.00066202
cg01610915	0.773248	0.0206215	0.709114	0.027905	-0.0641344	chr22	29950274	THOC5	0.000786717
cg26493224	0.405767	0.0299529	0.497843	0.0341382	0.0920756	chr13	52980671	THSD1	0.000323604
cg19281864	0.485626	0.0261456	0.593847	0.0432435	0.108221	chr3	9396091	THUMPD3	0.000554106
cg23919678	0.82294	0.021797	0.768449	0.014448	-0.054491	chr6	155476467	TIAM2	0.000260922
cg00229387	0.44749	0.0100468	0.39681	0.019039	-0.0506805	chr6	43445942	TJAP1	0.000697614
ch.9.1059422R	0.103158	0.0446613	0.0447999	0.0110132	-0.0583581	chr9	83693653	TLE1	0.000769465
cg13380109	0.85232	0.0171307	0.79252	0.016669	-0.0598003	chr3	52255762	TLR9	0.000143987
cg24533564	0.513431	0.0089893	0.438255	0.0302498	-0.0751753	chr2	219155468	TMBIM1	0.000556712
cg04945945	0.414837	0.00816175	0.280728	0.0452549	-0.134109	chr17	76129402	TMC6	0.000352921
cg02131853	0.332263	0.0200443	0.21231	0.0388109	-0.119953	chr4	39034637	TMEM156	0.000442541
cg16200531	0.14739	0.0597917	0.325311	0.0812125	0.177922	chr2	135532566	TMEM163	0.000551766
cg04232128	0.298385	0.0213939	0.221243	0.0218313	-0.0771414	chr5	138861241	TMEM173	0.000170263
cg14712784	0.75817	0.0228333	0.622601	0.0416708	-0.135569	chr11	62553869	TMEM179B	6.44086e-05
cg27341472	0.0496932	0.0148874	0.101301	0.0183701	0.0516077	chr7	19812592	TMEM196	7.99814e-05
cg07019252	0.89465	0.0225985	0.842008	0.0199595	-0.0526419	chr16	1576773	TMEM204	0.000596806
cg25006823	0.227893	0.0313623	0.152251	0.0218973	-0.0756422	chr14	67982456	TMEM229B	0.000886546
cg25436157	0.41353	0.014737	0.302975	0.0437942	-0.110555	chr18	21018562	TMEM241	0.000891797
cg13683194	0.814011	0.00967887	0.760493	0.0293975	-0.0535174	chr9	104237697	TMEM246	0.000623992
cg15891218	0.823107	0.0310484	0.886477	0.0136126	0.0633695	chr14	61748354	TMEM30B	0.000122055
cg19686152	0.671609	0.00931647	0.597318	0.0319632	-0.0742909	chr15	52121542	TMOD3	0.000717568
cg04425624	0.355067	0.0341407	0.283675	0.0312828	-0.0713916	chr6	31543565	TNF	0.000935643
cg27621513	0.83656	0.0116098	0.777857	0.0248002	-0.0587033	chr5	118658343	TNFAIP8	0.000535414
cg21393163	0.126427	0.0253733	0.0658177	0.013501	-0.0606097	chr1	12217629	TNFRSF1B	8.61387e-05
cg22877366	0.342973	0.0369138	0.267578	0.0208306	-0.0753948	chr1	12107668	TNFRSF8	0.000384435
cg11898358	0.760641	0.00831151	0.672894	0.0300754	-0.0877466	chr3	172325619	TNFSF10	9.57979e-05
cg04891836	0.214293	0.0447195	0.119499	0.0194998	-0.0947937	chr19	6670390	TNFSF14	0.000311854
cg21876925	0.246342	0.0355505	0.34205	0.034161	0.0957077	chr1	173175328	TNFSF4	0.000477525
cg00741986	0.721391	0.00382723	0.586613	0.0495272	-0.134777	chr4	2748332	TNIP2	4.69542e-05
cg20881175	0.867478	0.0174384	0.815762	0.0217834	-0.0517165	chr2	218741790	TNS1	0.000262067
cg06114556	0.776433	0.0182446	0.716384	0.0202889	-0.0600486	chr7	47541543	TNS3	0.000418687
cg03134809	0.77779	0.0174239	0.714849	0.0131037	-0.0629411	chr11	1365011	TOLLIP-AS1	8.46492e-06
cg14286682	0.757644	0.0346251	0.700092	0.0214246	-0.0575514	chr9	6328493	TPD52L3	0.000606486
cg12269138	0.73179	0.0364107	0.679635	0.0118934	-0.0521549	chr6	116118279	TPI1P3	0.000311189
cg01832012	0.714768	0.0230905	0.798288	0.0244003	0.0835198	chr7	144437395	TPK1	0.000323749
cg22506343	0.552476	0.00788061	0.4806	0.0242294	-0.0718763	chr3	127173672	TPRA1	0.000126422
cg14518276	0.641776	0.0422589	0.475224	0.0477913	-0.166552	chr9	123687270	TRAF1	0.000293253
cg01780943	0.4565	0.00676877	0.395373	0.0207082	-0.0611278	chr1	211499648	TRAF5	0.00028142
cg27366280	0.839302	0.00938746	0.788074	0.0255429	-0.0512283	chr3	42221102	TRAK1	0.000642811
cg06708122	0.616691	0.0214854	0.554787	0.0192055	-0.0619044	chr5	64969231	TRAPPC13	0.000759438
cg22843395	0.308759	0.0234931	0.374469	0.0218754	0.06571	chr14	39639820	TRAPPC6B	0.000291445
cg14208102	0.404681	0.0266245	0.332566	0.0215409	-0.0721151	chr3	48507165	TREX1	0.000295845
cg13251666	0.231819	0.0256101	0.177468	0.018758	-0.0543513	chr7	38375485	TRG-AS1	0.000570225
cg26140475	0.411297	0.0241971	0.313834	0.0296381	-0.0974625	chr8	126525558	TRIB1	0.000227342
cg01765174	0.581238	0.0523524	0.42628	0.0520467	-0.154957	chr9	100880960	TRIM14	0.000612842
cg19913291	0.462541	0.0324046	0.366889	0.0370794	-0.0956515	chr6	30295432	TRIM39	0.000886335
cg17844035	0.7692	0.0259427	0.709587	0.0179403	-0.0596126	chr2	96427173	TRIM43	0.00014343
cg11844769	0.655697	0.0146048	0.597217	0.0141067	-0.05848	chr2	27505593	TRIM54	1.58609e-05
cg01505275	0.122859	0.00947914	0.183923	0.0277827	0.0610646	chr11	4628823	TRIM68	0.000828619
cg10517312	0.443329	0.0207473	0.261097	0.0562303	-0.182232	chr15	45027253	TRIM69	0.00038285
cg00957665	0.230643	0.0275466	0.133512	0.0331468	-0.0971311	chr10	104406345	TRIM8	0.000964663
cg01566584	0.747704	0.00845676	0.67	0.023167	-0.0777036	chr22	46732778	TRMU	5.04531e-05
cg27412975	0.676662	0.0158933	0.740852	0.0232273	0.0641894	chr4	122861198	TRPC3	0.000527543
cg15107132	0.726233	0.0271965	0.643076	0.0279226	-0.0831574	chr11	63991130	TRPT1	0.000210912
cg12692919	0.655611	0.0142493	0.575734	0.0263269	-0.0798773	chr8	143395441	TSNARE1	4.12899e-05
cg07831032	0.513296	0.0118839	0.46067	0.0194607	-0.0526263	chr1	46629507	TSPAN1	0.000289422
cg26164151	0.399062	0.0316803	0.469181	0.0285322	0.0701186	chr11	44749353	TSPAN18	0.000541886
cg25876975	0.33797	0.0334625	0.413263	0.0247188	0.0752928	chr15	77363192	TSPAN3	0.000355763
cg02743674	0.662069	0.0130151	0.608851	0.0228289	-0.0532177	chr11	2433468	TSSC4	0.000534879
cg10965508	0.564207	0.0221109	0.466758	0.0200648	-0.0974485	chr6	43231063	TTBK1	9.84852e-06
cg09303312	0.28363	0.0308971	0.356963	0.0292093	0.0733331	chr2	32852456	TTC27	0.000977696
cg02470008	0.629548	0.0200837	0.736254	0.0368063	0.106706	chr7	2648343	TTYH3	0.000491135
cg13165261	0.700908	0.00670731	0.759624	0.0228758	0.0587165	chr11	8042019	TUB	0.000582866
cg03246914	0.857972	0.0131003	0.790123	0.0196474	-0.0678488	chr20	57596113	TUBB1	1.80197e-05
cg03467567	0.413685	0.0648824	0.612454	0.0737089	0.198769	chr6	158732600	TULP4	0.000882647
cg14339750	0.760643	0.0192787	0.699485	0.0222731	-0.0611581	chr3	52271331	TWF2	0.000469285
cg22197830	0.675415	0.0223655	0.59215	0.0331774	-0.0832655	chr5	134209784	TXNDC15	0.000575548
cg10163220	0.755958	0.0166358	0.679756	0.0299426	-0.0762018	chr12	104776085	TXNRD1	0.000390934
cg02708705	0.333372	0.0285965	0.234493	0.0324815	-0.0988784	chr17	74264300	UBALD2	0.000524742
cg12042264	0.335937	0.0131896	0.394646	0.0216519	0.0587096	chr20	44448693	UBE2C	0.000523623
cg22145318	0.752384	0.0357364	0.633987	0.0442314	-0.118398	chr7	129516344	UBE2H	0.000460391
cg24847230	0.518178	0.0286631	0.466107	0.0190976	-0.0520715	chr17	46986807	UBE2Z	0.000508019
cg17607545	0.685793	0.0333807	0.609899	0.0213811	-0.0758941	chr20	3101899	UBOX5-AS1	0.000279095
cg08530036	0.487447	0.027367	0.332213	0.0589646	-0.155234	chr1	19496406	UBR4	0.000798145
cg00718518	0.687728	0.0179088	0.626018	0.0211375	-0.0617093	chr5	171766029	UBTD2	0.00030344
cg01853276	0.0433717	0.0199721	0.0973373	0.0308937	0.0539657	chr2	24162441	UBXN2A	0.000439127
cg26228746	0.597828	0.0354961	0.544592	0.0177393	-0.0532357	chr10	13276279	UCMA	0.000400613
cg11417675	0.147207	0.0379073	0.0820239	0.0137832	-0.0651833	chr11	73694801	UCP2	0.000435593
cg02598564	0.845991	0.00898844	0.776796	0.0221471	-0.0691951	chr10	72822634	UNC5B	6.43114e-05
cg11360230	0.728719	0.026032	0.66729	0.0209059	-0.0614291	chr7	1309189	UNCX	0.000845558
cg26173946	0.862098	0.0103909	0.7963	0.0260059	-0.0657982	chr7	48126643	UPP1	0.000576781
cg26077811	0.673357	0.0185975	0.596542	0.0379191	-0.0768153	chr11	119232263	USP2	0.000943235
cg14099345	0.727469	0.021653	0.667771	0.0205358	-0.0596976	chr9	132631088	USP20	0.0001023
cg19024575	0.779376	0.00197599	0.676854	0.0384364	-0.102522	chr17	76794560	USP36	9.83435e-05
cg08496387	0.704699	0.0357534	0.806568	0.0214593	0.101869	chr11	11862730	USP47	0.00017611
cg12748948	0.407873	0.0520511	0.207248	0.0607886	-0.200625	chr1	22106295	USP48	0.000578405
ch.6.41978480R	0.13503	0.0218696	0.080732	0.0175989	-0.0542984	chr6	41870502	USP49	0.000793674
cg06918917	0.847069	0.0244766	0.785843	0.0164013	-0.0612267	chr10	11547855	USP6NL	0.000284274
cg13800496	0.739323	0.0388348	0.601669	0.046334	-0.137654	chr6	144901284	UTRN	0.000905847
cg02187231	0.313106	0.0301642	0.404983	0.0365273	0.0918779	chr2	71132993	VAX2	0.000366112
cg05021029	0.390983	0.0305802	0.240828	0.0425188	-0.150155	chr10	76947956	VDAC2	0.00021264
cg17910564	0.824031	0.024511	0.755595	0.0219798	-0.068436	chr8	42248702	VDAC3	0.000139853
cg14591123	0.240269	0.0192834	0.159786	0.0236009	-0.0804828	chr3	38040395	VILL	0.000343351
cg17960629	0.810134	0.023875	0.740425	0.0316221	-0.0697094	chr2	36877454	VIT	0.00068497
cg00500100	0.667482	0.01174	0.61363	0.019314	-0.0538517	chr5	140098250	VTRNA1-2	0.000184278
cg06096994	0.0974699	0.01588	0.155382	0.0117052	0.0579119	chr13	41635664	WBP4	3.04926e-05
cg09012784	0.431967	0.0264724	0.502185	0.030461	0.0702177	chr1	109584868	WDR47	0.000515964
cg03435448	0.149779	0.0313625	0.0920385	0.0185103	-0.0577401	chr3	52310724	WDR82	0.000941699
cg10099758	0.752386	0.0332117	0.818013	0.0166132	0.0656272	chr2	68348796	WDR92	0.000718276
cg22147598	0.701109	0.0207227	0.636254	0.0169139	-0.0648541	chr8	145162483	WDR97	7.16946e-05
cg25225070	0.597536	0.0115276	0.522671	0.0266683	-0.0748649	chr11	9587743	WEE1	0.000455481
cg20611882	0.0776839	0.0101476	0.139481	0.0183927	0.0617974	chr1	68696709	WLS	6.41936e-05
cg16028555	0.384684	0.0390789	0.444469	0.0230623	0.0597845	chr11	75922172	WNT11	0.000904773
cg16677019	0.243667	0.0324778	0.33817	0.037898	0.0945027	chr17	44847268	WNT3	0.000380597
cg24185397	0.463153	0.0211104	0.394921	0.0152428	-0.0682319	chr17	25659609	WSB1	5.28487e-05
cg12419334	0.848217	0.0244932	0.771921	0.0250721	-0.0762964	chr4	184121800	WWC2	0.000253526
cg01357234	0.782646	0.00916815	0.731175	0.0181237	-0.0514709	chr16	78130684	WWOX	0.00013916
cg08498836	0.839676	0.0280747	0.756605	0.0296718	-0.0830709	chr3	149292366	WWTR1	0.000840664
cg02243386	0.861857	0.0119838	0.809598	0.0246764	-0.0522594	chr3	39234924	XIRP1	0.000798608
cg04728978	0.124791	0.0102539	0.189984	0.0284707	0.065193	chr2	167660297	XIRP2	0.000320927
cg17245726	0.76926	0.0197932	0.643139	0.0436488	-0.126121	chr1	180541206	XPR1	0.000162225
cg06484274	0.19643	0.0285237	0.0925445	0.0298571	-0.103885	chr3	142164840	XRN1	0.000546218
cg07962309	0.700461	0.025505	0.811515	0.0392666	0.111054	chr12	42628089	YAF2	0.000877059
cg25564535	0.607308	0.00865984	0.524893	0.0285514	-0.0824149	chr2	98329463	ZAP70	0.000210747
cg25298754	0.70305	0.0153725	0.611469	0.0347465	-0.0915811	chr3	111314102	ZBED2	0.000153959
cg04211179	0.424449	0.0191521	0.332846	0.0461046	-0.0916032	chr1	16301562	ZBTB17	0.000886566
cg23829949	0.231864	0.0226268	0.349411	0.047455	0.117547	chr1	244214679	ZBTB18	0.000679307
cg20618109	0.839841	0.00589741	0.786331	0.0246381	-0.0535094	chr6	33287199	ZBTB22	0.000271949
cg01860774	0.301965	0.0363455	0.203282	0.0307633	-0.0986827	chr14	64969374	ZBTB25	0.000190314
cg00753885	0.585915	0.0200637	0.499772	0.0332511	-0.0861425	chr12	57401797	ZBTB39	0.000715514
cg27432036	0.138822	0.0148076	0.193467	0.024204	0.0546451	chr17	7382829	ZBTB4	0.000520329
cg12546745	0.597372	0.0136325	0.546731	0.011548	-0.0506405	chr1	22671757	ZBTB40	9.81883e-06
cg16618493	0.709743	0.0164385	0.630677	0.0233603	-0.0790659	chr1	154978980	ZBTB7B	4.3541e-05
cg00859858	0.16303	0.0223932	0.102443	0.0182342	-0.0605867	chr1	37944257	ZC3H12A	0.000883835
cg15132169	0.253575	0.0311382	0.140133	0.0288012	-0.113442	chr6	149805995	ZC3H12D	0.000329898
cg26152188	0.728888	0.00956107	0.673594	0.0165181	-0.0552938	chr5	863294	ZDHHC11	0.000269424
cg25376310	0.663216	0.0177649	0.597064	0.0171468	-0.066152	chr6	158018910	ZDHHC14	3.98652e-05
cg06511276	0.463	0.0314974	0.352384	0.0331155	-0.110616	chr1	27155069	ZDHHC18	0.000103816
cg08116775	0.101149	0.0311438	0.204925	0.0420306	0.103776	chr8	135726595	ZFAT	0.00029102
cg05704496	0.865589	0.0184065	0.773354	0.0320927	-0.0922354	chr16	72993237	ZFHX3	0.000603575
cg09308580	0.48401	0.0279933	0.382376	0.0308381	-0.101634	chr2	43405947	ZFP36L2	0.000311065
cg26929161	0.625714	0.0297587	0.545709	0.0238981	-0.0800051	chr20	50701266	ZFP64	0.000109782
cg20129210	0.148498	0.0262226	0.216201	0.0274321	0.0677032	chr13	100547192	ZIC5	0.000754618
cg12303084	0.240076	0.0297364	0.151985	0.024587	-0.0880907	chr20	45985741	ZMYND8	0.000116536
cg17342807	0.0553204	0.0094173	0.106045	0.0220772	0.0507242	chr4	379766	ZNF141	0.000291046
cg09029902	0.28207	0.0291289	0.127014	0.0346038	-0.155056	chr20	52199594	ZNF217	8.01312e-05
cg27118035	0.147193	0.0310239	0.0746474	0.0144417	-0.0725453	chr16	31891978	ZNF267	0.000117176
cg17753475	0.738646	0.00681179	0.683	0.0131918	-0.0556456	chr2	180477963	ZNF385B	1.17764e-05
cg03022552	0.754202	0.0167869	0.676089	0.0257334	-0.0781135	chr19	21324130	ZNF431	0.000309094
cg24469923	0.152699	0.0282799	0.22034	0.031667	0.0676403	chr19	11925456	ZNF440	0.000630305
cg01464985	0.516199	0.0161192	0.448802	0.0271778	-0.0673971	chr2	27805622	ZNF512	0.000993124
cg22501454	0.193563	0.0223788	0.265663	0.0162732	0.0721001	chr18	22931003	ZNF521	5.87503e-05
cg07643930	0.341723	0.0136054	0.276177	0.0211042	-0.0655456	chr16	2060265	ZNF598	0.000427469
cg13607323	0.802124	0.0229328	0.715778	0.0340078	-0.086346	chr5	124526339	ZNF608	0.000188905
cg01717524	0.84962	0.0128003	0.777107	0.0325814	-0.0725133	chr1	120204880	ZNF697	0.000791162
cg08158188	0.892514	0.0118146	0.828308	0.0290848	-0.0642057	chr7	57711465	ZNF716	0.000553133
cg00686915	0.205647	0.023843	0.12972	0.0190214	-0.0759266	chr7	99076604	ZNF789	0.000276132
cg17030981	0.692139	0.0236138	0.608845	0.0235775	-0.0832949	chr4	205522	ZNF876P	0.000110493
cg26453130	0.646648	0.0207259	0.558794	0.0208617	-0.0878538	chr6	30010907	ZNRD1ASP	9.81992e-06
cg00528616	0.703577	0.0394815	0.824405	0.0401549	0.120827	chr16	75036318	ZNRF1	0.000319444
cg25252777	0.715618	0.032315	0.660965	0.0230217	-0.0546527	chr19	56709056	ZSCAN5B	0.000693371
cg03489712	0.829565	0.0248995	0.758918	0.0307478	-0.0706466	chr7	143076881	ZYX	0.000984074

## Sheet: LIST3-Bmax-Short
Probe_ID	HC_median	HC_SD	RA_median	RA_SD	Beta_medianDiff	Chromosome	CpG_coordinates	Gene Symbol	p.value
cg16306654	0.632831	0.0109877	0.526825	0.040665	-0.106007	chr1	6419767	ACOT7	0.000192125
cg01823925	0.601741	0.0520196	0.469782	0.0337266	-0.131959	chr5	156967901	ADAM19	0.000182877
cg20151301	0.550501	0.0206888	0.413647	0.0425283	-0.136855	chr10	1366415	ADARB2	0.000201348
cg17455261	0.1584	0.0279624	0.30401	0.0626965	0.14561	chr4	87882899	AFF1	0.000623499
cg03431524	0.242952	0.0371785	0.133786	0.0359691	-0.109166	chr7	100142441	AGFG2	0.000633103
cg07195224	0.616997	0.0357946	0.439555	0.0699251	-0.177441	chr1	159047034	AIM2	0.000744645
cg12700074	0.0962279	0.0130181	0.199471	0.049018	0.103243	chr6	131571435	AKAP7	5.32099e-05
cg15991104	0.229088	0.023935	0.3379	0.04611	0.108812	chr6	88407390	AKIRIN2	0.000475986
cg09701000	0.684906	0.03893	0.578303	0.0348572	-0.106603	chr2	233215546	ALPP	0.000372433
cg23606718	0.124269	0.0188692	0.227659	0.0503418	0.10339	chr2	131513927	AMER3	0.000667602
cg27498387	0.214212	0.0199426	0.334727	0.0386473	0.120515	chr8	41655789	ANK1	0.000199814
cg27183791	0.497381	0.0194038	0.317498	0.0309278	-0.179883	chr16	89381904	ANKRD11	6.00165e-07
cg20173011	0.243807	0.0224879	0.129879	0.0336725	-0.113928	chr8	101507705	ANKRD46	0.00031363
cg07319712	0.464064	0.0323186	0.362109	0.0294631	-0.101955	chr19	1082786	ARHGAP45	0.000543213
cg10493270	0.708798	0.0225837	0.602098	0.036963	-0.1067	chr11	120251845	ARHGEF12	0.000571867
cg06010163	0.643322	0.0168291	0.531296	0.0227353	-0.112026	chr6	156885985	ARID1B	1.9632e-06
cg15188939	0.413517	0.0439364	0.579028	0.0475818	0.165511	chr15	72809154	ARIH1	0.000139003
cg08815110	0.655244	0.0389321	0.520492	0.0499915	-0.134751	chr17	66291422	ARSG	0.000615204
cg16479633	0.65975	0.0680747	0.822408	0.0360325	0.162658	chr8	20080666	ATP6V1B2	0.000221293
cg00163549	0.634669	0.016374	0.524022	0.0282619	-0.110647	chr6	33246185	B3GALT4	2.10597e-05
cg03316864	0.396445	0.0388891	0.294257	0.0179887	-0.102188	chr19	17906309	B3GNT3	0.000128534
cg01706991	0.611078	0.0217661	0.420101	0.0672059	-0.190977	chr8	104185501	BAALC-AS1	0.000204033
cg06578276	0.555584	0.0208372	0.41258	0.0522259	-0.143004	chr17	79068856	BAIAP2	0.00043556
cg15925478	0.574418	0.0190996	0.38841	0.0693921	-0.186008	chr1	94081080	BCAR3	0.00068942
cg05299836	0.460266	0.0169985	0.322012	0.0511844	-0.138253	chr16	31119067	BCKDK	0.000541735
cg07440398	0.272548	0.0199794	0.142181	0.0324053	-0.130367	chr14	99712966	BCL11B	0.000166792
cg21234506	0.48521	0.0752888	0.239147	0.0574113	-0.246063	chr15	80263132	BCL2A1	0.000120466
cg08805054	0.494383	0.0210139	0.375297	0.0338831	-0.119085	chr11	118781728	BCL9L	4.02557e-05
cg19707677	0.460515	0.0383711	0.276428	0.0709791	-0.184087	chr1	207271346	C4BPA	0.000843497
cg17399143	0.630616	0.0128172	0.513763	0.048565	-0.116853	chr7	42909134	C7orf25	0.000529066
cg17158941	0.308293	0.0377479	0.164353	0.0249432	-0.14394	chr7	1073255	C7orf50	2.75081e-05
cg18445088	0.215148	0.028181	0.33508	0.046472	0.119932	chr22	40081812	CACNA1I	0.000166135
cg02309725	0.590743	0.0779326	0.820102	0.0659022	0.229358	chr10	120454304	CACUL1	0.000965111
cg19450840	0.225727	0.0298664	0.344192	0.0579782	0.118465	chr7	134540954	CALD1	0.000813158
cg18310639	0.492429	0.0331228	0.331309	0.0514347	-0.161121	chr1	223904225	CAPN2	0.000293397
cg23318703	0.838269	0.02851	0.695046	0.0448249	-0.143223	chr7	76895988	CCDC146	3.591e-05
cg18190866	0.672242	0.0236924	0.570418	0.0294188	-0.101824	chr22	30751495	CCDC157	0.00033952
cg03788239	0.729929	0.0104841	0.623861	0.0442834	-0.106067	chr3	14699141	CCDC174	0.000579952
cg02352281	0.627728	0.0347339	0.432266	0.0666386	-0.195462	chr3	46139305	CCR3	0.000873373
cg15777261	0.733373	0.00948162	0.633081	0.0384399	-0.100292	chr2	73462569	CCT7	0.000336351
cg10798745	0.692818	0.0215348	0.590986	0.0400963	-0.101832	chr1	145715636	CD160	0.000256163
cg12968598	0.646274	0.0484494	0.800664	0.0387452	0.154389	chr6	47444699	CD2AP	0.000523065
cg11654900	0.255335	0.0284001	0.35869	0.0435287	0.103355	chr1	51444685	CDKN2C	0.000821361
cg11987802	0.729992	0.0988619	0.835469	0.020463	0.105477	chr11	47529924	CELF1	0.000681911
cg24414363	0.342496	0.0475484	0.191604	0.0450652	-0.150892	chr22	42336273	CENPM	0.000767411
cg17777683	0.775963	0.0202267	0.632865	0.0689782	-0.143098	chr2	201986522	CFLAR	0.000200271
cg22808839	0.76459	0.0200985	0.870259	0.00702083	0.105669	chr14	93415226	CHGA	4.43347e-09
cg21585138	0.899417	0.0453772	0.715614	0.0837885	-0.183803	chr3	50645106	CISH	0.00028247
cg00744866	0.240502	0.035593	0.381818	0.0614279	0.141316	chr3	33701209	CLASP2	0.000475147
cg02035102	0.707957	0.0273195	0.597766	0.0354867	-0.110191	chr7	23603991	CLK2P1	6.96049e-05
cg00115458	0.595594	0.0261628	0.48665	0.0355527	-0.108944	chr6	33141305	COL11A2	0.000215156
cg03034070	0.555648	0.0262371	0.668848	0.0424041	0.1132	chr2	190044841	COL5A2	0.000969329
cg02767068	0.303983	0.01223	0.185687	0.0330597	-0.118295	chr16	30198517	CORO1A	0.000167877
cg26091609	0.587422	0.0427681	0.391654	0.0731089	-0.195768	chr2	204734181	CTLA4	0.000941929
cg19210276	0.707046	0.0699797	0.843938	0.0272678	0.136892	chr11	57529465	CTNND1	0.00028755
cg08462194	0.722715	0.0260796	0.577555	0.0604772	-0.14516	chr6	33384179	CUTA	0.000226431
cg22122808	0.349692	0.0350573	0.50713	0.0567123	0.157438	chr17	61511683	CYB561	0.000277537
cg07697428	0.615912	0.0383886	0.500901	0.0287075	-0.115011	chr17	4079341	CYB5D2	0.000365198
cg02824980	0.327607	0.0350922	0.211057	0.0296413	-0.11655	chr19	15783725	CYP4F12	6.59613e-05
cg25606842	0.523342	0.0228087	0.313701	0.0701729	-0.209641	chr1	86052061	CYR61	0.000508428
cg22795331	0.715038	0.00888571	0.5997	0.0468564	-0.115338	chr6	117785611	DCBLD1	0.000900739
cg02641539	0.635079	0.0252077	0.517419	0.041605	-0.11766	chr8	105351190	DCSTAMP	0.000456042
cg27359629	0.679357	0.023403	0.574719	0.038579	-0.104638	chr6	74101601	DDX43	0.00051062
cg23631538	0.248389	0.0384593	0.136262	0.0297579	-0.112128	chr1	111743537	DENND2D	0.000567825
cg25365958	0.570925	0.0816617	0.741339	0.0486189	0.170414	chr13	42615991	DGKH	0.000814662
cg26060971	0.18565	0.021591	0.292274	0.0598778	0.106624	chr3	52407402	DNAH1	0.00094907
cg25966751	0.762397	0.0155817	0.651876	0.0435654	-0.110522	chr14	74098320	DNAL1	0.000268591
cg24403338	0.60953	0.0355918	0.500153	0.038926	-0.109377	chr20	31366437	DNMT3B	0.000472078
cg14088282	0.637417	0.0560093	0.46741	0.0454978	-0.170007	chr1	222003220	DUSP10	0.000230183
cg18919106	0.175758	0.0310988	0.278259	0.0330811	0.102501	chr8	132918665	EFR3A	0.000736145
cg11298343	0.322001	0.0322113	0.208754	0.0385459	-0.113247	chr19	41306150	EGLN2	0.000964509
cg01151584	0.796195	0.0199559	0.637851	0.0612234	-0.158344	chr11	64627528	EHD1	0.000148872
cg13710613	0.314322	0.0212094	0.469455	0.0612644	0.155133	chr9	140574551	EHMT1	0.000305487
cg09618893	0.709272	0.0137374	0.585395	0.0433029	-0.123877	chr6	31856773	EHMT2	0.000348759
cg12616487	0.635629	0.023852	0.524345	0.0288333	-0.111284	chr11	62379063	EML3	3.79595e-05
cg21074015	0.664968	0.0240183	0.522883	0.0384398	-0.142086	chr8	23313978	ENTPD4	3.45469e-05
cg06748434	0.459657	0.0396905	0.595939	0.040143	0.136282	chr3	27761408	EOMES	3.72247e-05
cg01560676	0.66533	0.0154889	0.527115	0.0559792	-0.138216	chr5	172260799	ERGIC1	0.000347405
cg05081953	0.336333	0.0248437	0.226452	0.0368357	-0.109881	chr2	158184543	ERMN	0.00042007
cg10523000	0.503833	0.0246418	0.363254	0.0574062	-0.140579	chr1	118198739	FAM46C	0.000554001
cg16689937	0.545965	0.0347352	0.418577	0.0510448	-0.127388	chr14	67656241	FAM71D	0.000977825
cg02715879	0.588481	0.0175536	0.427636	0.0649697	-0.160846	chr12	133045926	FBRSL1	0.000522552
cg26804595	0.439238	0.0248128	0.331951	0.0327182	-0.107287	chr16	749581	FBXL16	0.000157409
cg10371155	0.45222	0.0284061	0.238612	0.0695524	-0.213608	chr17	37561101	FBXL20	0.000368705
cg12897164	0.777535	0.0494479	0.610554	0.0484194	-0.16698	chr8	124529273	FBXO32	0.000163109
cg08810238	0.490235	0.0196652	0.38835	0.0376225	-0.101885	chr17	27225046	FLOT2	0.000320241
cg06834912	0.167874	0.033672	0	0	-0.167874	chr16	86547203	FOXF1	3.13852e-17
cg24725246	0.541979	0.0208991	0.420499	0.0376413	-0.12148	chr14	89976587	FOXN3-AS2	0.000157806
cg02544257	0.479137	0.0385118	0.25356	0.0662687	-0.225577	chr16	70510663	FUK	0.000302333
cg08036668	0.392514	0.0155566	0.270082	0.0389363	-0.122432	chr15	49462157	GALK2	0.000391432
cg20799917	0.587278	0.0326346	0.447344	0.0390916	-0.139934	chr2	38894198	GALM	0.000131861
cg07290761	0.30098	0.0265382	0.170332	0.0417496	-0.130649	chr10	5859460	GDI2	0.000472065
cg11669284	0.670113	0.0606444	0.377861	0.102634	-0.292252	chr5	37721782	GDNF	0.000936992
cg08960815	0.248319	0.0508394	0.122764	0.0375047	-0.125555	chr7	150264767	GIMAP4	0.000270523
cg01260502	0.315431	0.038686	0.177665	0.0378194	-0.137766	chr7	150217081	GIMAP7	0.000724831
cg04355697	0.236672	0.034884	0.370589	0.0423681	0.133916	chr13	20731771	GJA3	0.000323199
cg18655633	0.412702	0.0513877	0.281494	0.0539285	-0.131208	chr19	48107418	GLTSCR1	0.000987432
cg25616535	0.703948	0.0288504	0.590579	0.0306179	-0.113368	chr17	47294967	GNGT2	0.000100291
cg06866033	0.58383	0.0225198	0.482964	0.0308398	-0.100866	chr5	141391951	GNPDA1	0.000106481
cg18146927	0.33322	0.0561334	0.142738	0.0633892	-0.190481	chr1	200835888	GPR25	0.000815175
cg13681468	0.486179	0.046781	0.167107	0.0863725	-0.319072	chr4	90227879	GPRIN3	0.000475739
cg04314624	0.145228	0.0242923	0.258567	0.0350343	0.113338	chr6	28458328	GPX6	0.000161044
cg23327334	0.530058	0.0223312	0.408758	0.0299247	-0.1213	chr5	176855304	GRK6	3.27074e-05
cg26088680	0.575835	0.0382056	0.45396	0.0505722	-0.121875	chr14	95359766	GSC	0.000933444
cg17534540	0.474545	0.0557392	0.585879	0.0453672	0.111334	chr3	129024712	H1FX-AS1	0.000913444
cg24634526	0.826446	0.0381538	0.715406	0.0378611	-0.11104	chr20	7921905	HAO1	0.000359824
cg21915449	0.46922	0.020167	0.344842	0.0460073	-0.124379	chr5	156456672	HAVCR1	0.000418483
cg00218406	0.183517	0.0356946	0.0803587	0.029062	-0.103158	chr6	31431407	HCP5	0.000538052
cg14110548	0.44197	0.0190947	0.337437	0.0377749	-0.104533	chr19	36393696	HCST	0.000568495
cg05903736	0.333614	0.0410969	0.210705	0.0350145	-0.122909	chr2	240197131	HDAC4	0.000416617
cg10348234	0.434002	0.0524762	0.539467	0.0334259	0.105465	chr14	31698967	HECTD1	0.000693018
cg22546775	0.594203	0.0406278	0.459118	0.0390869	-0.135084	chr12	66697281	HELB	0.000299976
cg13389502	0.617418	0.0301729	0.736066	0.0384015	0.118648	chr17	1961440	HIC1	0.000702876
cg24603969	0.63923	0.0577291	0.532218	0.046825	-0.107012	chr6	143223013	HIVEP2	0.000726091
cg20105257	0.450434	0.0555082	0.24655	0.0596961	-0.203884	chr6	30460244	HLA-E	0.000179124
cg16289618	0.695965	0.0261115	0.594088	0.0427426	-0.101877	chr6	29705939	HLA-F-AS1	0.000327781
cg01504447	0.642432	0.0300713	0.779351	0.0381657	0.136919	chr13	31041221	HMGB1	0.000350146
cg14822490	0.409863	0.0311638	0.557509	0.0375049	0.147646	chr10	124909889	HMX2	2.24154e-05
cg04641860	0.791311	0.0207347	0.644431	0.0576787	-0.146879	chr10	43891547	HNRNPF	0.000280618
cg07939743	0.715836	0.0243507	0.52784	0.0712773	-0.187995	chr4	57507828	HOPX	0.000178298
cg26437522	0.251047	0.0120921	0.12821	0.0315948	-0.122837	chr7	27174169	HOXA4	0.000142109
cg19047868	0.332858	0.0285728	0.464372	0.0463547	0.131513	chr17	46669485	HOXB-AS3	4.29453e-05
cg23728189	0.352698	0.0154088	0.243457	0.0297367	-0.109242	chr2	10470961	HPCAL1	4.18974e-05
cg02060639	0.167749	0.0350216	0.299885	0.054422	0.132135	chr19	35531639	HPN	0.000922094
cg17588294	0.73041	0.0192441	0.622497	0.0367657	-0.107912	chr2	129548156	HS6ST1	0.000165125
cg01008854	0.109119	0.0161399	0.210883	0.0269309	0.101764	chr12	111126998	HVCN1	1.19826e-05
cg11694510	0.384302	0.0326669	0.26046	0.0357533	-0.123842	chr11	313354	IFITM1	0.000234745
cg18434560	0.409888	0.0532299	0.288379	0.0332251	-0.121509	chr11	317767	IFITM3	0.000263759
cg10572943	0.118235	0.0245501	0.22711	0.0408515	0.108875	chr21	34775045	IFNGR2	0.000384322
cg10833393	0.419449	0.0506986	0.24284	0.0536319	-0.17661	chr19	46651227	IGFL2	0.000459257
cg16345559	0.81766	0.0135021	0.697814	0.0546761	-0.119846	chr2	213933386	IKZF2	0.000452784
cg07237926	0.238154	0.0479786	0.136818	0.0274261	-0.101336	chr11	117857630	IL10RA	0.000423594
cg14899065	0.602177	0.0369168	0.484082	0.0529243	-0.118095	chr15	81587108	IL16	0.000669244
cg26316423	0.626216	0.0203885	0.411446	0.0562073	-0.21477	chr10	6104137	IL2RA	4.38457e-05
cg04995291	0.279036	0.0489544	0.174914	0.0271045	-0.104121	chr22	37546325	IL2RB	0.000668462
cg12626242	0.715187	0.0384356	0.482592	0.0854156	-0.232594	chr11	2098860	INS-IGF2	0.000635548
cg05501617	0.789847	0.0108108	0.666993	0.041644	-0.122855	chr4	185339075	IRF2	4.4145e-05
cg15953461	0.534465	0.0101968	0.385549	0.055127	-0.148917	chr14	77489763	IRF2BPL	0.000379718
cg23001918	0.68149	0.0497661	0.579583	0.0401	-0.101907	chr6	447226	IRF4	0.000935663
cg02835823	0.2836	0.0393906	0.424821	0.0510463	0.141221	chr16	85979060	IRF8	0.000732737
cg16391678	0.843513	0.031878	0.686544	0.0775206	-0.156969	chr16	30485597	ITGAL	0.000813362
cg08309251	0.348572	0.062573	0.168434	0.0471575	-0.180138	chr21	46348306	ITGB2	0.000173084
cg17009069	0.746443	0.0485341	0.645288	0.0248385	-0.101155	chr2	231737752	ITM2C	0.000571199
cg26405097	0.309956	0.0319393	0.455145	0.0515675	0.145189	chr6	15428301	JARID2	0.000949355
cg19942256	0.614119	0.0275842	0.508723	0.0339843	-0.105396	chr1	111216332	KCNA3	0.00032849
cg26769700	0.129063	0.0468387	0.32959	0.0991891	0.200527	chr8	140945810	KCNK9	0.000870096
cg10151367	0.28264	0.0318463	0.390465	0.0469318	0.107824	chr11	2847642	KCNQ1DN	0.000783007
cg02747254	0.658572	0.0429978	0.767973	0.0291226	0.109402	chr16	29938183	KCTD13	0.000986098
cg05762671	0.369784	0.0370267	0.194793	0.0543644	-0.17499	chr16	67345737	KCTD19	0.000445192
cg16548780	0.271983	0.0605806	0.382468	0.0320762	0.110485	chr16	67218910	KIAA0895L	0.000777393
cg01035261	0.173763	0.0566032	0.283446	0.0214462	0.109683	chr16	57918095	KIFC3	0.00048892
ch.2.207814544R	0.307109	0.0347667	0.162352	0.0380882	-0.144757	chr2	208106299	KLF7	8.07678e-05
cg12669088	0.385377	0.041294	0.243547	0.0449974	-0.141831	chr12	25541364	KRAS	0.000794738
cg12981595	0.859335	0.0203207	0.752939	0.039939	-0.106396	chr17	39254427	KRTAP4-8	0.000170208
cg24476449	0.698538	0.0349153	0.581588	0.0511618	-0.11695	chr17	25799212	KSR1	0.000768829
cg23672828	0.655693	0.0466527	0.810509	0.0472064	0.154816	chr19	54878038	LAIR1	0.000423877
cg24135615	0.66091	0.0169703	0.761286	0.0356292	0.100376	chr17	37042201	LASP1	0.000322205
cg26988253	0.607609	0.0214433	0.473948	0.0448692	-0.133661	chr16	29001682	LAT	0.000679932
cg08355260	0.127064	0.0326197	0.233779	0.0462323	0.106715	chr2	74729429	LBX2-AS1	0.000628925
cg14377791	0.241949	0.0170134	0.108057	0.0372017	-0.133892	chr19	40169912	LGALS17A	0.000134792
cg19230755	0.211577	0.0484512	0.328733	0.0474351	0.117156	chr7	65878503	LINC00174	0.000660221
cg23073974	0.64191	0.0336796	0.775358	0.0456215	0.133448	chr2	8039990	LINC00298	0.000535655
cg05168229	0.598136	0.0251417	0.452341	0.0419229	-0.145796	chr13	45390049	LINC00330	0.000137153
ch.13.39564907R	0.261714	0.0247595	0.158646	0.0315446	-0.103067	chr13	40666907	LINC00332	0.000269447
cg10186366	0.377588	0.0169692	0.527756	0.0546959	0.150168	chr17	71898817	LINC00469	0.000352775
cg15619377	0.789623	0.0294888	0.674203	0.0425171	-0.11542	chr10	80270722	LINC00595	0.000544587
cg07062336	0.450062	0.0383921	0.558019	0.0398732	0.107957	chr12	45970082	LINC00938	0.000700595
cg22363368	0.833934	0.0228148	0.727037	0.0513879	-0.106897	chr2	59126860	LINC01122	0.000781664
cg04706229	0.70193	0.00602965	0.563594	0.0603868	-0.138336	chr14	50550589	LINC01599	0.00033861
cg07994696	0.507955	0.0531822	0.305043	0.0690875	-0.202912	chr16	11680075	LITAF	0.000831755
cg10976376	0.538008	0.0167814	0.431019	0.0340971	-0.106989	chr5	96293511	LNPEP	0.000159426
cg08134863	0.630613	0.0187556	0.45772	0.0752585	-0.172894	chr16	89390968	LOC100287036	0.000987449
cg17344321	0.456542	0.0223017	0.657675	0.0408991	0.201133	chr7	22617382	LOC100506178	5.89753e-06
cg27298324	0.414871	0.026261	0.520622	0.0416733	0.10575	chr1	182587340	LOC284648	0.000921557
cg01751584	0.68667	0.0439845	0.529225	0.0509673	-0.157444	chr9	100159780	LOC286359	0.000391389
cg09362608	0.668479	0.0336967	0.804258	0.0353006	0.135779	chr4	6659805	LOC93622	0.000223115
cg15110296	0.412419	0.0630064	0.240808	0.0522646	-0.171612	chr12	12509705	LOH12CR2	0.000589382
cg00287915	0.397277	0.0117575	0.544051	0.0539485	0.146774	chr5	1503595	LPCAT1	0.000661806
cg00476653	0.437742	0.0539112	0.665745	0.064152	0.228004	chr13	47169346	LRCH1	0.000266032
cg04604142	0.824245	0.00738732	0.7237	0.0375241	-0.100545	chr17	48796515	LUC7L3	0.000198676
cg26810767	0.476913	0.0359129	0.296414	0.0595512	-0.180499	chr16	79303841	MAF	0.000706166
cg00159439	0.748905	0.0142619	0.643406	0.0193625	-0.105499	chr22	38597193	MAFF	3.93213e-07
cg11902728	0.556891	0.0420391	0.681906	0.0369308	0.125015	chr19	35786580	MAG	0.000279554
cg00146864	0.275147	0.0356781	0.171447	0.0319891	-0.1037	chr17	43392332	MAP3K14	0.000412424
cg16792613	0.431101	0.0141924	0.323916	0.028062	-0.107185	chr17	43324609	MAP3K14-AS1	2.91615e-05
cg14871588	0.601747	0.0357635	0.723236	0.0403032	0.121489	chr14	71289843	MAP3K9	0.000474798
cg11075561	0.528274	0.0308088	0.368188	0.0630326	-0.160086	chr6	36088380	MAPK13	0.000756879
cg05091997	0.564956	0.017449	0.464604	0.0452833	-0.100352	chr17	60897721	MARCH10	0.000606702
cg27592794	0.373605	0.0284231	0.481501	0.0417148	0.107897	chr10	74454766	MCU	0.000653965
cg17903590	0.653977	0.0146619	0.549524	0.0412668	-0.104453	chr1	28623081	MED18	0.000783579
cg04951104	0.797212	0.0306573	0.651837	0.0573795	-0.145375	chr17	41739195	MEOX1	0.000490851
cg12690978	0.574647	0.0281913	0.437961	0.0384813	-0.136686	chr12	8801526	MFAP5	0.000110844
cg23660197	0.490913	0.0518578	0.367944	0.0347343	-0.122969	chr6	31477952	MICB	0.000330312
cg25247520	0.412648	0.0316547	0.257158	0.0463802	-0.15549	chr8	128808017	MIR1204	0.000299648
cg20015401	0.731771	0.0304057	0.61646	0.0474984	-0.115311	chr11	95922296	MIR1260B	0.000993167
cg24174557	0.321842	0.0186834	0.208782	0.0350388	-0.11306	chr17	57903544	MIR21	0.000361087
cg27485906	0.685198	0.0522284	0.801814	0.0385522	0.116616	chr13	42136511	MIR5006	0.00073317
cg03621504	0.458816	0.0425289	0.586854	0.0410531	0.128038	chr12	116571240	MIR620	0.000267357
cg22366909	0.713087	0.0339701	0.605499	0.0409037	-0.107588	chr6	30565190	MIR877	0.000383308
cg01040850	0.619365	0.023072	0.49767	0.0319891	-0.121696	chr1	181002669	MR1	1.58114e-05
cg22507023	0.343451	0.0436574	0.497385	0.04469	0.153934	chr17	55946195	MRPS23	0.000251361
cg03296761	0.565471	0.0246444	0.416143	0.0516234	-0.149327	chr22	30822510	MTFP1	0.000485973
cg01697487	0.456682	0.03297	0.214879	0.0785886	-0.241804	chr17	48588559	MYCBPAP	0.000552118
cg18700744	0.710998	0.0097525	0.552313	0.0489895	-0.158684	chr12	112534559	NAA25	4.35786e-05
cg20703928	0.240031	0.0315769	0.122481	0.0337157	-0.11755	chr2	106364229	NCK2	0.000628243
cg09942210	0.358971	0.0121925	0.245272	0.0361223	-0.113698	chr12	124965227	NCOR2	0.000318704
cg20889322	0.269194	0.0560208	0.168378	0.0313692	-0.100815	chr11	65196622	NEAT1	0.000710204
cg03206537	0.429897	0.0217677	0.307106	0.0423306	-0.122791	chr20	44521739	NEURL2	0.000524811
cg08521995	0.526414	0.0407219	0.384529	0.0527477	-0.141885	chr8	41628237	NKX6-3	0.000705849
cg18257485	0.752249	0.0128783	0.619229	0.0492116	-0.13302	chr4	2956627	NOP14	0.000108784
cg18428265	0.583409	0.0347984	0.68395	0.0362222	0.10054	chr2	101437805	NPAS2	0.000588363
cg17342132	0.393483	0.0462005	0.580065	0.0629548	0.186582	chr5	142780254	NR3C1	0.000493936
cg01859460	0.660353	0.0405397	0.54694	0.0513225	-0.113413	chr19	2273050	OAZ1	0.000927028
cg11173131	0.218698	0.023915	0.332152	0.0573325	0.113453	chr20	45179226	OCSTAMP	0.000957208
cg26488405	0.646652	0.0130524	0.537863	0.0363507	-0.108788	chr5	180541318	OR2V1	0.000437669
cg22144450	0.744831	0.0471898	0.598432	0.0423494	-0.146399	chr17	38080378	ORMDL3	0.000457276
cg24736734	0.331845	0.056512	0.14843	0.0602897	-0.183415	chr5	102114455	PAM	0.000593829
cg17851795	0.59188	0.029907	0.445771	0.055426	-0.146109	chr6	32158927	PBX2	0.000502455
ch.21.45966675F	0.268024	0.0604977	0.157029	0.0262474	-0.110995	chr21	47142247	PCBP3	0.000620672
cg00694302	0.466094	0.0640666	0.268344	0.0376586	-0.19775	chr12	47609865	PCED1B	2.9929e-05
cg08284263	0.505886	0.00757837	0.375154	0.0384354	-0.130732	chr10	92958627	PCGF5	9.06539e-05
cg23828876	0.306016	0.0367393	0.144284	0.0584912	-0.161732	chr3	196001706	PCYT1A	0.00067948
cg07211259	0.429969	0.0233794	0.230188	0.0717796	-0.19978	chr9	5510497	PDCD1LG2	0.00084561
cg14623715	0.186044	0.0246901	0.363536	0.0761939	0.177492	chr6	136174534	PDE7B	0.000369883
cg08471738	0.224249	0.0250072	0.333602	0.033759	0.109353	chr2	64373042	PELI1	0.000542945
cg16099282	0.629876	0.0473277	0.518705	0.0392221	-0.111171	chr17	76405645	PGS1	0.000877463
cg13501527	0.560604	0.0204227	0.437855	0.0406491	-0.122748	chr9	123640474	PHF19	0.000198193
cg05036615	0.520719	0.0471895	0.678924	0.0583447	0.158205	chr7	77552789	PHTF2	0.000963456
cg05341549	0.685006	0.0136752	0.560334	0.0379778	-0.124671	chr1	9774742	PIK3CD	2.37085e-05
cg14989202	0.456625	0.0167662	0.32157	0.0430264	-0.135054	chr1	9714843	PIK3CD-AS1	0.000443385
cg04813697	0.723955	0.0221952	0.595197	0.0396338	-0.128757	chr10	22920025	PIP4K2A	1.80196e-05
cg15690542	0.483208	0.0269036	0.363587	0.0439827	-0.119621	chr1	151172905	PIP5K1A	0.000336397
cg01582066	0.635227	0.0063283	0.510549	0.045724	-0.124678	chr22	32057065	PISD	0.000266339
cg11530213	0.528868	0.0413045	0.344663	0.051133	-0.184205	chr8	42037966	PLAT	0.000250605
cg23837109	0.26089	0.043809	0.390899	0.0504106	0.130009	chr10	75670435	PLAU	0.000243799
cg14338590	0.709775	0.0340312	0.517544	0.0660628	-0.192232	chr11	16848924	PLEKHA7	0.000448674
cg07533239	0.551999	0.0256166	0.441639	0.0348001	-0.11036	chr12	6422131	PLEKHG6	0.000213065
cg04976151	0.332005	0.0130551	0.21204	0.0424654	-0.119964	chr16	57496328	POLR2C	0.000838035
cg24192846	0.726967	0.0385469	0.620501	0.0388973	-0.106466	chr6	30037773	PPP1R11	0.000863226
cg12417775	0.423054	0.0176903	0.550462	0.0478199	0.127407	chr1	212463238	PPP2R5A	0.000555275
cg24116687	0.434938	0.0452924	0.545138	0.0353729	0.1102	chr6	106537991	PRDM1	0.000243035
cg10111335	0.845492	0.0312259	0.724822	0.046171	-0.12067	chr6	105935915	PREP	0.000434962
cg13867370	0.326906	0.0300358	0.165714	0.0471001	-0.161192	chr9	71589563	PRKACG	0.00016442
cg03439703	0.498926	0.0134498	0.355424	0.0560845	-0.143502	chr11	14664991	PSMA1	0.000754024
cg02878284	0.665366	0.0162736	0.525515	0.0535464	-0.139851	chr6	32825701	PSMB9	0.00091141
cg14938561	0.686633	0.0612089	0.562423	0.0371644	-0.12421	chr18	43649078	PSTPIP2	0.000897188
cg22335340	0.662621	0.00705122	0.522903	0.038771	-0.139718	chr12	7055153	PTPN6	2.73599e-05
cg02740606	0.672819	0.0241606	0.530787	0.0717174	-0.142032	chr11	67206418	PTPRCAP	0.00075802
cg14505439	0.565223	0.0113267	0.455952	0.0323029	-0.109271	chr9	134605210	RAPGEF1	0.000124268
cg13131501	0.333579	0.0298863	0.231717	0.0307015	-0.101861	chr1	145508262	RBM8A	0.000174133
cg14228830	0.716257	0.0344597	0.536787	0.0611539	-0.17947	chr3	139257229	RBP1	0.000327438
cg07807470	0.376987	0.0263649	0.270489	0.0389722	-0.106498	chr1	28837350	RCC1	0.000768065
cg24028809	0.781403	0.0145429	0.676216	0.0439718	-0.105187	chr6	153414101	RGS17	0.000442185
ch.14.1488981R	0.626824	0.0257697	0.506025	0.0407809	-0.120799	chr14	93077342	RIN3	0.000127086
cg06946797	0.530119	0.0194763	0.396397	0.029676	-0.133721	chr16	11422409	RMI2	2.04271e-05
cg24609094	0.701095	0.020371	0.593145	0.031705	-0.107949	chr13	25319768	RNF17	6.3109e-05
cg16052901	0.750155	0.017429	0.646794	0.0363223	-0.103361	chr6	33240864	RPS18	0.000172399
ch.1.839062R	0.266925	0.0174336	0.159547	0.0313105	-0.107377	chr1	25282539	RUNX3	0.000320408
cg23200218	0.752674	0.0509467	0.578835	0.066063	-0.173839	chr19	39050485	RYR1	0.000333574
cg22077313	0.606006	0.0527167	0.438485	0.0436296	-0.167521	chr4	6691093	S100P	8.48519e-05
cg03050965	0.569783	0.0195376	0.442118	0.0365633	-0.127665	chr1	101705237	S1PR1	0.00016048
cg03224418	0.500745	0.0196909	0.396543	0.0416734	-0.104203	chr20	62611858	SAMD10	0.000914622
cg21755755	0.791103	0.0305503	0.651022	0.0565212	-0.140081	chr8	119450829	SAMD12-AS1	0.000560588
cg00189389	0.679814	0.0658993	0.821739	0.0421361	0.141925	chr3	18490249	SATB1	0.000855845
cg18608055	0.199928	0.0395769	0.0950743	0.0275787	-0.104853	chr19	1130866	SBNO2	0.000358927
cg00826203	0.306421	0.0231936	0.418825	0.0597018	0.112404	chr1	41706807	SCMH1	0.000798168
cg00183239	0.528502	0.0356079	0.413668	0.0392195	-0.114833	chr10	12164781	SEC61A2	0.000585525
cg00832928	0.651437	0.0121496	0.551189	0.0451518	-0.100248	chr3	150329458	SELENOT	0.000609159
cg06616905	0.409533	0.0306731	0.247612	0.0516723	-0.161921	chr6	2940957	SERPINB6	0.000452247
cg13049261	0.727211	0.0281633	0.594557	0.0482518	-0.132654	chr14	99879199	SETD3	0.000242122
cg17747551	0.591346	0.0134141	0.457877	0.04084	-0.133469	chr5	174944792	SFXN1	0.000104384
cg06639053	0.62842	0.0452227	0.486361	0.0480629	-0.142058	chr12	111837470	SH2B3	0.00051574
cg09888330	0.381618	0.0327688	0.270962	0.0284311	-0.110656	chr1	156786010	SH2D2A	0.000797252
cg12712184	0.912045	0.017586	0.806279	0.057591	-0.105765	chr7	155790801	SHH	0.000560644
cg13876315	0.29955	0.035689	0.1568	0.0314367	-0.14275	chr9	35650526	SIT1	7.27816e-05
cg10397932	0.291729	0.0134221	0.181041	0.0338872	-0.110687	chr1	2166155	SKI	0.000239171
cg06151145	0.246858	0.0192605	0.414829	0.0594257	0.16797	chr4	48346434	SLAIN2	0.000306473
cg03950000	0.325095	0.0284082	0.198385	0.0408106	-0.12671	chr1	160617327	SLAMF1	0.000473395
cg08888905	0.733963	0.0135096	0.607365	0.0398097	-0.126598	chr21	47008098	SLC19A1	0.00014939
cg03359362	0.289362	0.0575652	0.173678	0.0211349	-0.115684	chr19	47289611	SLC1A5	0.0001977
cg23190089	0.460557	0.0159017	0.350017	0.0320483	-0.11054	chr11	2920209	SLC22A18	7.6012e-05
cg06470558	0.59889	0.00740577	0.48343	0.0386792	-0.11546	chr5	176816828	SLC34A1	0.000138755
cg12033822	0.57713	0.0180404	0.463325	0.0429737	-0.113804	chr20	44990591	SLC35C2	0.000276788
cg08426962	0.74007	0.0212316	0.635314	0.0424793	-0.104756	chr5	94076140	SLF1	0.00088929
cg22126211	0.231461	0.0238824	0.354427	0.0414805	0.122966	chr3	164914600	SLITRK3	0.000436939
cg05438378	0.636176	0.013474	0.527176	0.0365653	-0.108999	chr15	67383736	SMAD3	0.000690643
cg04850765	0.0538067	0.0382078	0.171784	0.0457013	0.117978	chr15	67135479	SMAD6	0.000679739
cg03254137	0.237895	0.0236805	0.375492	0.0585886	0.137597	chr17	17661258	SMCR5	0.000603663
cg18470101	0.726875	0.0252361	0.623354	0.0439969	-0.10352	chr4	26032635	SMIM20	0.000605944
cg10585941	0.473531	0.0183825	0.588131	0.0370279	0.114599	chr1	214461479	SMYD2	0.000705873
cg01323993	0.626901	0.0388627	0.484245	0.0538041	-0.142656	chr19	10218292	SNORD105	0.000573104
cg06512885	0.234787	0.0355908	0.356539	0.0458383	0.121752	chr19	50922190	SPIB	0.000802389
cg00474657	0.715205	0.00760128	0.601536	0.0377622	-0.113668	chr16	28989308	SPNS1	3.69464e-05
cg14614581	0.394907	0.0332371	0.263711	0.0438573	-0.131196	chr10	73844130	SPOCK2	0.000488166
cg10095539	0.633078	0.0380281	0.740601	0.0255262	0.107523	chr2	139258744	SPOPL	0.00028363
cg09791621	0.268909	0.0232711	0.13763	0.0444864	-0.131279	chr16	1078722	SSTR5	0.000846875
cg05191839	0.48119	0.0203159	0.277863	0.0677104	-0.203327	chr13	50819265	ST13P4	0.000777496
cg21881798	0.191635	0.0191369	0.321132	0.0354803	0.129498	chr11	8931708	ST5	1.25916e-05
cg03848127	0.384356	0.0283613	0.496709	0.0360512	0.112353	chr5	100126093	ST8SIA4	0.000179106
cg01816726	0.426528	0.052405	0.537611	0.0281252	0.111082	chr10	17496989	ST8SIA6	0.000964957
cg04439252	0.655831	0.0120214	0.551204	0.0253617	-0.104627	chr17	40475282	STAT5A	1.19548e-05
cg19465320	0.395197	0.0353849	0.224749	0.0470208	-0.170448	chr17	40426890	STAT5B	0.000329405
cg27533999	0.695599	0.0100014	0.592808	0.0199981	-0.102791	chr3	67691965	SUCLG2	5.90502e-07
cg16237031	0.46401	0.0143696	0.316315	0.0469111	-0.147695	chr6	149657288	TAB2	0.000230992
cg21113746	0.53309	0.0320687	0.350563	0.0708197	-0.182528	chr1	59039556	TACSTD2	0.000883637
cg00187889	0.479259	0.0221545	0.343537	0.0580305	-0.135722	chr6	159463103	TAGAP	0.000952985
cg06473288	0.742847	0.0376748	0.567098	0.0700175	-0.175749	chr6	32820102	TAP1	0.000592208
cg19090437	0.445536	0.0284219	0.325768	0.0408126	-0.119767	chr4	38080799	TBC1D1	0.00056055
cg20532925	0.487564	0.0255828	0.319933	0.0552811	-0.167632	chr3	17186314	TBC1D5	0.000482726
cg00675600	0.423573	0.0727305	0.320023	0.0265077	-0.10355	chr5	1255458	TERT	0.000794492
cg12306086	0.598495	0.042414	0.77747	0.0502937	0.178975	chr4	106117747	TET2	0.000322314
cg26253134	0.611646	0.0440958	0.504244	0.0322913	-0.107402	chr2	70751721	TGFA	0.000396417
cg19281864	0.485626	0.0261456	0.593847	0.0432435	0.108221	chr3	9396091	THUMPD3	0.000554106
cg04945945	0.414837	0.00816175	0.280728	0.0452549	-0.134109	chr17	76129402	TMC6	0.000352921
cg02131853	0.332263	0.0200443	0.21231	0.0388109	-0.119953	chr4	39034637	TMEM156	0.000442541
cg16200531	0.14739	0.0597917	0.325311	0.0812125	0.177922	chr2	135532566	TMEM163	0.000551766
cg14712784	0.75817	0.0228333	0.622601	0.0416708	-0.135569	chr11	62553869	TMEM179B	6.44086e-05
cg09924669	0.533968	0.0397357	0.430503	0.0304487	-0.103464	chr16	1593214	TMEM204	0.00031561
cg25436157	0.41353	0.014737	0.302975	0.0437942	-0.110555	chr18	21018562	TMEM241	0.000891797
cg10081469	0.483146	0.0561206	0.620435	0.0378216	0.137289	chr14	61748336	TMEM30B	0.00036606
cg24452282	0.837085	0.0234392	0.724577	0.0528088	-0.112508	chr6	31542740	TNF	0.000820513
cg24427243	0.680442	0.0241263	0.496657	0.0609052	-0.183785	chr1	12128100	TNFRSF8	0.000613519
cg00741986	0.721391	0.00382723	0.586613	0.0495272	-0.134777	chr4	2748332	TNIP2	4.69542e-05
cg14518276	0.641776	0.0422589	0.475224	0.0477913	-0.166552	chr9	123687270	TRAF1	0.000293253
cg06813419	0.535283	0.024732	0.430657	0.0455852	-0.104626	chr1	211502171	TRAF5	0.000719484
cg08913523	0.453625	0.0259604	0.301609	0.0506942	-0.152016	chr8	126649807	TRIB1	0.00056728
cg01765174	0.581238	0.0523524	0.42628	0.0520467	-0.154957	chr9	100880960	TRIM14	0.000612842
cg10517312	0.443329	0.0207473	0.261097	0.0562303	-0.182232	chr15	45027253	TRIM69	0.00038285
cg03215181	0.220684	0.0348039	0.38236	0.0709398	0.161677	chr4	122873487	TRPC3	0.000781063
cg02470008	0.629548	0.0200837	0.736254	0.0368063	0.106706	chr7	2648343	TTYH3	0.000491135
cg03467567	0.413685	0.0648824	0.612454	0.0737089	0.198769	chr6	158732600	TULP4	0.000882647
cg24809269	0.805842	0.00959684	0.69935	0.0329354	-0.106492	chr17	74260692	UBALD2	1.35363e-05
cg22145318	0.752384	0.0357364	0.633987	0.0442314	-0.118398	chr7	129516344	UBE2H	0.000460391
cg08530036	0.487447	0.027367	0.332213	0.0589646	-0.155234	chr1	19496406	UBR4	0.000798145
cg19024575	0.779376	0.00197599	0.676854	0.0384364	-0.102522	chr17	76794560	USP36	9.83435e-05
cg08496387	0.704699	0.0357534	0.806568	0.0214593	0.101869	chr11	11862730	USP47	0.00017611
cg12748948	0.407873	0.0520511	0.207248	0.0607886	-0.200625	chr1	22106295	USP48	0.000578405
cg06528737	0.683682	0.0779701	0.863731	0.0409305	0.180048	chr10	11574303	USP6NL	0.000388569
cg13800496	0.739323	0.0388348	0.601669	0.046334	-0.137654	chr6	144901284	UTRN	0.000905847
cg05021029	0.390983	0.0305802	0.240828	0.0425188	-0.150155	chr10	76947956	VDAC2	0.00021264
cg09320190	0.153016	0.0362697	0.275559	0.0316107	0.122543	chr17	44847220	WNT3	8.20435e-05
cg19483007	0.612245	0.0218787	0.465886	0.0567718	-0.146359	chr3	149327651	WWTR1	0.00090259
cg17245726	0.76926	0.0197932	0.643139	0.0436488	-0.126121	chr1	180541206	XPR1	0.000162225
cg06484274	0.19643	0.0285237	0.0925445	0.0298571	-0.103885	chr3	142164840	XRN1	0.000546218
cg07962309	0.700461	0.025505	0.811515	0.0392666	0.111054	chr12	42628089	YAF2	0.000877059
cg20983854	0.400076	0.0719597	0.254855	0.0422029	-0.145221	chr3	111315344	ZBED2	0.000866546
cg00004667	0.260315	0.0279758	0.113873	0.0362226	-0.146442	chr1	16292746	ZBTB17	0.000197768
cg23829949	0.231864	0.0226268	0.349411	0.047455	0.117547	chr1	244214679	ZBTB18	0.000679307
cg01937809	0.256112	0.0203861	0.11546	0.0405755	-0.140652	chr1	37941854	ZC3H12A	0.000466494
cg15132169	0.253575	0.0311382	0.140133	0.0288012	-0.113442	chr6	149805995	ZC3H12D	0.000329898
cg06511276	0.463	0.0314974	0.352384	0.0331155	-0.110616	chr1	27155069	ZDHHC18	0.000103816
cg08116775	0.101149	0.0311438	0.204925	0.0420306	0.103776	chr8	135726595	ZFAT	0.00029102
cg09308580	0.48401	0.0279933	0.382376	0.0308381	-0.101634	chr2	43405947	ZFP36L2	0.000311065
cg09029902	0.28207	0.0291289	0.127014	0.0346038	-0.155056	chr20	52199594	ZNF217	8.01312e-05
cg00528616	0.703577	0.0394815	0.824405	0.0401549	0.120827	chr16	75036318	ZNRF1	0.000319444

## Sheet: LIST4-String
Gene Symbol
ACOT7
ADAM19
ADARB2
AFF1
AGFG2
AIM2
AKAP7
AKIRIN2
ALPP
AMER3
ANK1
ANKRD11
ANKRD46
ARHGAP45
ARHGEF12
ARID1B
ARIH1
ARSG
ATP6V1B2
B3GALT4
B3GNT3
BAALC-AS1
BAIAP2
BCAR3
BCKDK
BCL11B
BCL2A1
BCL9L
C4BPA
C7orf25
C7orf50
CACNA1I
CACUL1
CALD1
CAPN2
CCDC146
CCDC157
CCDC174
CCR3
CCT7
CD160
CD2AP
CD4
CDKN2C
CELF1
CENPM
CFLAR
CHGA
CISH
CLASP2
CLK2P1
COL11A2
COL5A2
CORO1A
CTLA4
CTNND1
CUTA
CYB561
CYB5D2
CYP4F12
CYR61
DCBLD1
DCSTAMP
DDX43
DENND2D
DGKH
DNAH1
DNAL1
DNMT3B
DUSP10
EFR3A
EGLN2
EHD1
EHMT1
EHMT2
EML3
ENTPD4
EOMES
ERGIC1
ERMN
FAM46C
FAM71D
FBRSL1
FBXL16
FBXL20
FBXO32
FLOT2
FOXF1
FOXN3-AS2
FUK
GALK2
GALM
GDI2
GDNF
GIMAP4
GIMAP7
GJA3
GLTSCR1
GNGT2
GNPDA1
GPR25
GPRIN3
GPX6
GRK6
GSC
H1FX-AS1
HAO1
HAVCR1
HCP5
HCST
HDAC4
HECTD1
HELB
HIC1
HIVEP2
HLA-E
HLA-F-AS1
HMGB1
HMX2
HNRNPF
HOPX
HOXA4
HOXB-AS3
HPCAL1
HPN
HS6ST1
HVCN1
IFITM1
IFITM3
IFNGR2
IGF1R
IGFL2
IKZF2
IL10RA
IL12RB1
IL15RA
IL16
IL17D
IL17RA
IL1R1
IL1R2
IL1RN
IL21
IL21R
IL25
IL2RA
IL2RB
IL6
IL6R
INS-IGF2
IRF1
IRF2
IRF2BPL
IRF4
IRF7
IRF8
ITGAL
ITGB2
ITM2C
JAK1
JARID2
KCNA3
KCNK9
KCNQ1DN
KCTD13
KCTD19
KIAA0895L
KIFC3
KLF7
KRAS
KRTAP4-8
KSR1
LAIR1
LASP1
LAT
LBX2-AS1
LGALS17A
LINC00174
LINC00298
LINC00330
LINC00332
LINC00469
LINC00595
LINC00938
LINC01122
LINC01599
LITAF
LNPEP
LOC100287036
LOC100506178
LOC284648
LOC286359
LOC93622
LOH12CR2
LPCAT1
LRCH1
LUC7L3
MAF
MAFF
MAG
MAP3K14
MAP3K14-AS1
MAP3K9
MAPK13
MARCH10
MCU
MED18
MEOX1
MFAP5
MICB
MIR1204
MIR1260B
MIR21
MIR5006
MIR620
MIR877
MR1
MRPS23
MTFP1
MYCBPAP
NAA25
NCK2
NCOR2
NEAT1
NEURL2
NKX6-3
NOP14
NPAS2
NR3C1
OAZ1
OCSTAMP
OR2V1
ORMDL3
PAM
PBX2
PCBP3
PCED1B
PCGF5
PCYT1A
PDCD1LG2
PDE7B
PELI1
PGS1
PHF19
PHTF2
PIK3CD
PIK3CD-AS1
PIP4K2A
PIP5K1A
PISD
PLAT
PLAU
PLEKHA7
PLEKHG6
POLR2C
PPP1R11
PPP2R5A
PRDM1
PREP
PRKACG
PSMA1
PSMB9
PSTPIP2
PTPN6
PTPRCAP
RAPGEF1
RBM8A
RBP1
RCC1
RGS17
RIN3
RMI2
RNF17
RPS18
RUNX3
RYR1
S100P
S1PR1
SAMD10
SAMD12-AS1
SATB1
SBNO2
SCMH1
SEC61A2
SELENOT
SELL
SERPINB6
SETD3
SFXN1
SH2B3
SH2D2A
SHH
SIT1
SKI
SLAIN2
SLAMF1
SLC19A1
SLC1A5
SLC22A18
SLC34A1
SLC35C2
SLF1
SLITRK3
SMAD3
SMAD6
SMCR5
SMIM20
SMYD2
SNORD105
SPIB
SPNS1
SPOCK2
SPOPL
SSTR5
ST13P4
ST5
ST8SIA4
ST8SIA6
STAT2
STAT3
STAT5A
STAT5B
SUCLG2
TAB2
TACSTD2
TAGAP
TAP1
TBC1D1
TBC1D5
TERT
TET2
TGFA
TGFBR2
TGFBR3
THUMPD3
TMC6
TMEM156
TMEM163
TMEM179B
TMEM204
TMEM241
TMEM30B
TNF
TNFRSF1B
TNFRSF8
TNFSF10
TNIP2
TRAF1
TRAF5
TRIB1
TRIM14
TRIM69
TRPC3
TTYH3
TULP4
UBALD2
UBE2H
UBR4
USP36
USP47
USP48
USP6NL
UTRN
VDAC2
WNT3
WWTR1
XPR1
XRN1
YAF2
ZBED2
ZBTB17
ZBTB18
ZC3H12A
ZC3H12D
ZDHHC18
ZFAT
ZFP36L2
ZNF217
ZNRF1
